# Supplementary material for: Impact of novel palmitoylated prolactin-releasing peptide analogs on metabolic changes in mice with diet-induced obesity
Source: PLoS One. 2017 Aug 18;12(8):e0183449. doi: 10.1371/journal.pone.0183449 (PMC5562305; doi:10.1371/journal.pone.0183449)
Supplement: S1 Data — (XLSX) [file pone.0183449.s001.xlsx]

## Sheet: Biological properties of PrRP
Effects of lipidized PrRP analogs in vitro in vivo
BIOLOGICAL PROPERTIES OF PrRP31 ANALOGS
(Tab. 2)
125I-human PrRP31 binding to human GPR10	human PrRP31			analog 1	analog 2	analog 3
Ki [M]	5.09797e-09	2.3395e-09	1.11919e-09	3.76595e-09	3.307e-09	2.67108e-08
	6.76502e-09	1.86791e-08	6.40105e-10	6.95822e-09	3.35173e-09	3.14948e-08
	1.10345e-08	3.66386e-09	1.08224e-08	9.91808e-09	4.69845e-09	3.89722e-08
	1.29345e-08	3.83888e-09	9.43968e-10	5.46953e-09
	9.2624e-09	1.04334e-09	6.54107e-10	4.23172e-09
	4.80019e-09	3.40035e-09	6.01016e-09	3.00849e-09
	7.31401e-09	1.08613e-09	4.18115e-10	1.74928e-09
	1.23681e-08	7.75652e-10	5.90029e-10
	4.63827e-09	3.79513e-09	5.19435e-10
	9.23643e-09	3.64052e-09	1.11919e-09
	1.47894e-08	4.72179e-09	5.95571e-10
	5.14047e-09	3.60746e-09	6.40105e-10
	8.19e-09	3.25255e-09	1.23782e-09
	7.8482e-09	2.49994e-09	4.51759e-10
	1.88638e-09	2.00209e-09	5.90029e-10
AVERAGE [M]	4.57787e-09			5.01447e-09	3.78573e-09	3.23926e-08
SEM [M]	6.58724e-10			1.0338e-09	4.56544e-10	3.56794e-09
% binding human PrRP31	100			91.2932	120.924	14.1325
125I-1DMe binding to human NPFF2	human PrRP31			analog 1	analog 2	analog 3
Ki [M]	6.36059e-08			8.41785e-08	1.3162e-08	1.24068e-08
	1.13093e-07			7.56966e-09	2.36459e-09	6.05502e-09
	9.98341e-09			2.56215e-08	4.18566e-09	7.42566e-09
	1.33815e-08
AVERAGE [M]	5.00159e-08			3.91232e-08	6.57073e-09	8.62917e-09
SEM [M]	2.4338e-08			2.31225e-08	3.33727e-09	1.92983e-09
% binding human PrRP31	100			127.842	761.192	579.614
Activation of bla reporter gene in GPR10 overexpressing cells	human PrRP31			analog 1	analog 2	analog 3
EC50 [M]	4.329e-10			6.698e-11	1.205e-10	2.927e-10
	3.712e-10			2.387e-11	1.082e-10	3.73e-10
	3.361e-10			4.806e-11	5.109e-11	1.854e-10
	1.261e-10				5.401e-11
	1.249e-10
	1.276e-10
	1.801e-10
AVERAGE [M]	2.427e-10			4.63033e-11	8.345e-11	2.837e-10
SEM [M]	5.02496e-11			1.24757e-11	1.80258e-11	5.43421e-11
Food intake in fasted mice	Saline			human PrRP31	analog 1	analog 2	analog 3
(5mg/kg SC)	0.29	0.2	0.51	0.42	0	0.13	0
	0.28	0.62	0.38	0.33	0	0.05	0.05
	0.17	0.42	0.34	0.51	0	0.16	0.15
	0.32	0.45	0.31	0.47	0.05	0.17	0
	0.23	0.79	0.46	0.33	0.1	0.03	0.07
	0.32	0.33	0.38		0.05	0	0.4
	0.21	0.56	0.49		0	0	0.1
	0.41	0.68	0.6		0.15	0	0.06
	0.31	0.8	0.31		0	0	0.07
	0.35	0.55	0.61		0	0	0.24
	0.12	0.64	0.74		0	0	0.09
	0.29	0.29	0.75		0.08	0	0
	0.51	0.6	0.63		0	0.51	0
	0.5	0.13	0.49		0.03	0.08	0.24
	0.11	0.24	0.32		0.17	0.16	0.07
	0.61	0.17	0.32		0.26	0	0.23
	0.71	0.42	0.32		0.05	0.34	0.24
	0.55	0.42	0.37		0.03	0
	0.65	0.3	0.34		0.07	0
	0.47	0.37	0.32		0.18	0
	0.21	0.43	0.41		0.11	0
	0.23	0.61	0.22		0.03	0
	0.39	0.63	0.35		0.06	0.06
	0.13	0.65	0.33		0.04	0
	0.73	0.58	0.47			0.07
	0.61	0.59	0.31			0
	0.25	0.54				0
	0.43	0.6
AVERAGE [M]	0.427805			0.412	0.0608333	0.0651852	0.118235
SEM [M]	0.0192153			0.0363868	0.014205	0.0231517	0.0277493
[% saline-treated group (45min)]	100			96.3056	14.2199	15.2371	27.6377
% SEM	4.4916			8.50547	3.32043	5.41175	6.48645

## Sheet: Food intake
CUMMULATIVE FOOD INTAKE DURING 2-WEEK ADMINISTRATION OF LIPIDIZED PrRP ANALOGS
(Fig. 2A)
						saline
Day	1	2	3	4	5	6	7	8	9	10	11	12	13
Mouse No.
41	2.85	5.47	7.77	10.31	12.77	15.97	18.65	21.51	24.75	26.31	28.99	31.92	34.83
42	1.98	5.1	8.92	12.11	15.38	19.11	21.98	24.73	26.51	27.79	30.76	33.81	36.64
43	1.32	3.27	5.1	7.36	9.76	12.61	15.63	18.52	21.48	23.39	25.08	28.14	31.03
44		2.96	5.88	8.49	11.55	14.95	20.42	26.2	28.08	30.02	33.02	36.03	45.47
45	2.72	5.03	7.12	9.59	12.27	15.29	17.88	21.12	22.76	25.52	29.8	32.58	35.06
46		4.23	7.88	12.94	19.43	22.5	26.54	32.16	34.07	36.21	39.28	43.3	46.66
47	4.4	10.2	13.82	16.5	19.18	22.1	24.84	27.48	28.7	31.69	34.02	36.96	39.77
48	2.45	4.58	6.33	8.68	11.25	14.08	16.55	22.33	24.3	26.22	28.44	30.46	32.82
49	2.61	5.33	7.94	9.78	13.04	16.44	19.47	22.63	24.75	26.38	28.66	31.32	34.49
50	3.12	5.02	7.06	10.07	13.31	16.51	19.85	23.34	25.51	27.85	30.52	33.75	36.88
Average	2.68125	5.119	7.782	10.583	13.794	16.956	20.181	24.002	26.091	28.138	30.857	33.827	37.365
SEM	0.2641	0.592986	0.718789	0.795339	0.975927	0.986065	1.03724	1.15627	1.06818	1.10013	1.1593	1.2632	1.54734
						analog 1
Day	1	2	3	4	5	6	7	8	9	10	11	12	13
Mouse No.
51	2.08	3.68	5.63	7.84	11.81	14.54	17.98	19.66	22.45	24.25	26.01	28.18	30.82
52	3.77	4.96	7.34	11.49	17.95	23.84	28.69	30.36	32.65	35.59	42.22	50.42	51.81
53	2.11	3.7	4.72	6.36	7.77	9.25	10.88	12.11	14.06	16.2	19.46	22.45	25.69
54	2.37	4.52	6.33	7.97	9.81	11.38	12.75	15.28	17.92	23.32	25.2	27.8	30.68
55	1.92	4.19	6.18	8.37	10.42	12.11	13.27	15.87	17.39	20.01	21.71	23.59	25.63
56	2.96	7.55	10.89	15.7	22.17	27.24	33.12	35.45	37.64	40.56	44.61	51.47	58.47
57	2.24	4.67	7.2	9.18	11.24	12.96	14.66	16.43	18.38	20.98	23.47	25.9	28.35
58	2.59	3.71	7.81	9.59	16.58	18.44	21.19	23.12	25.72	27.68	32.7	37.96	41.46
59	2.01	4.56	6.76	9.06	11.33	13.71	15.73	18.28	20.3	22.26	25.33	27.96	30.88
60	3.97	4.99	7.15	9.19	11.26	13.92	16.37	18.22	19.56	22.61	26.1	29.27	31.95
Average	2.602	4.653	7.001	9.475	13.034	15.739	18.464	20.478	22.607	25.346	28.681	32.5	35.574
SEM	0.220884	0.340376	0.492143	0.768291	1.32632	1.72063	2.16912	2.17728	2.21648	2.22565	2.55168	3.17261	3.39553
						analog 2
Day	1	2	3	4	5	6	7	8	9	10	11	12	13
Mouse No.
61	2.67	4.67	6.31	10.57	12.06	13.68	16.02	18.98	20.28	22.41	24.96	26.81	30.31
62	2.16	3.19	4.44	5.64	7.11	8.64	10.08	12.32	14.4	15.88	17.54	19.5	21.84
63	1.76	4.17	6.48	8.96	11.48	13.8	16.31	18.39	20.73	22.19	25.85	29.25	30.74
64	2.52	5.49	8.21	12.55	14.49	16.46	18.49	19.8	21.42	23.83	27.17	29.61	32.38
65	1.31	2.86	4.98	6.62	8.62	10.48	11.8	14.32	16.12	18.62	20.85	23.15	25.05
66	2.21	4.93	7.45	10.85	13.35	15.8	18.16	20.01	22.39	24.53	27.4	31.11	34.19
67	2.32	4.23	6.71	9.57	11.86	13.6	15.57	17.75	18.85	20.55	23.86	26.92	29.94
68	1.15	3.33	5.42	7.4	9.35	13.29	14.21	17.2	19.13	21.31	23.72	26.02	28.96
69	2.16	4.44	6.2	8.23	9.85	11.77	13.36	15.43	17.11	18.96	21.18	23.65	26.68
70	1.43	2.95	5.13	7.62	10.03	12.47	14.19	16.57	18.25	20.2	23.22	26.49	29.52
Average	1.969	4.026	6.133	8.801	10.82	12.999	14.819	17.077	18.868	20.848	23.575	26.251	28.961
SEM	0.157749	0.270363	0.349966	0.635859	0.672715	0.696505	0.795837	0.741825	0.74454	0.778601	0.919019	1.03303	1.07933
						analog 3
Day	1	2	3	4	5	6	7	8	9	10	11	12	13
Mouse No.
71	2.11	5.91	8.54	10.97	13.85	16.57	18.41	20.44	22.07	25.21	28.33	30.99	33.58
72	1.79	3.6	6.06	8.59	11.38	14.25	15.81	17.07	19.09	21.87	28.33	31.49	33.51
73	3.05	6.02	8.52	11.43	13.89	16.07	19.32	21.15	22.58	24.92	27.77	30.72	33.43
74	1.74	4.16	6.7	9.34	11.55	14.3	16.8	18.7	20.79	22.88	29.52	32.46	36.29
75	1.99	5.34	7.72	10.46	12.33	14.95	16.63	19.34	20.61	22.64	27.4	30.66	33.47
76	3.03	5.74	8.16	10.66	13.12	15.65	18.91	21.49	23.19	25.08	26.09	29.01	31.21
77	2.88	5.44	7.85	10.02	12.31	14.53	15.93	18.22	19.59	22.31	26.2	28.88	31.35
78	1.8	4.46	6.56	-0.06	1.86	4.08	6.44	8.15	10.86	16.11	19.99	22.85	25.98
79	1.82	4.61	7.33	10.39	12.92	15.27	16.74	18.14	19.59	21.64	25.19	28.48	30.76
80	2.93	5.82	8.1	11.17	14.07	17.12	19.66	21.14	23.17	25.09	29.29	32.26	31.1
Average	2.314	5.11	7.554	9.297	11.728	14.279	16.465	18.384	20.154	22.775	26.811	29.78	32.068
SEM	0.173581	0.252705	0.258562	1.01902	1.0782	1.11321	1.1382	1.16911	1.07995	0.824484	0.83314	0.839624	0.818381

## Sheet: Body weight
BODY WEIGHTS DURING 2-WEEK ADMINISTRATION OF LIPIDIZED PrRP ANALOGS
(Fig. 2B)
						saline
Day	1	2	3	4	5	6	7	8	9	10	11	12	13	14
Mouse No.
41	45.9	46.05	45.61	45.21	44.98	44.52	45.22	45.61	45.53	45.71	45.91	46.44	45.47	46.48
42	46.11	45.57	45.1	44.94	45.12	44.98	45.2	45.5	45.89	46.26	46.2	45.9	45.75	45.92
43	45.79	44.4	43.34	42.8	42.84	42.7	42.87	43.01	43.54	43.92	44.02	44.74	44.66	44.84
44	48.2	48.33	48.52	48.02	47.79	48.86	48.29	48.59	49.38	49.59	49.84	49.78	49.64	49.78
45	49.69	49.29	48.94	48.31	48.29	48.2	48.73	48.91	49.33	49.61	49.93	49.89	49.67	49.51
46	50.05	49.63	49.39	48.97	48.58	48.6	48.5	48.61	48.38	48.24	48.52	49.42	48.32	48.49
47	49.53	49.45	48.77	48.92	48.96	48.98	48.64	48.76	48.74	48.53	48.73	49.17	49	49.29
48	50.18	50.34	49.91	48.47	48.52	47.91	48.46	48.68	48.04	48.68	48.82	48.59	48.18	48.62
49	51.6	51.02	50.95	50.73	50.62	50.49	51.44	51.39	51.84	51.98	51.87	52.98	51.51	51.73
50	53.03	53.19	52.73	51.82	51.71	51.64	51.5	51.76	51.24	51.49	51.68	51.98	51.54	51.5
Average	49.008	48.727	48.326	47.819	47.741	47.688	47.885	48.082	48.191	48.401	48.552	48.889	48.374	48.616
SEM	0.742687	0.808991	0.855438	0.824682	0.810276	0.836093	0.820517	0.806306	0.772592	0.756648	0.758333	0.778991	0.725846	0.683578
						analog 1
Day	1	2	3	4	5	6	7	8	9	10	11	12	13	14
Mouse No.
51	48.43	46.57	45.54	45.04	44.92	44.25	44.01	43.75	43.12	42.94	41.8	41.09	40.95	41.17
52	44.82	44.21	42.87	42.6	42.48	41.79	41.48	40.61	40.01	39.91	39.54	39.17	39.01	39.5
53	47.45	46.51	46.25	44.31	44.38	43.03	42.41	41.92	41.25	41.01	42.4	40.84	42.54	43.56
54	49.1	48.46	47.96	46.92	46.54	45.18	44.64	42.8	41.72	41.4	42	41.3	41.08	41.94
55	48.26	47.41	46.74	46.01	45.84	44.83	44.12	42.91	42.18	41.93	41.5	40.9	40.73	40.29
56	49.24	48.75	47.9	48.02	48.32	47.74	47.01	46.72	46.2	46.12	44.64	44.32	44.12	43.87
57	50.94	49.86	49.88	49.36	49.06	48.27	47.62	46.74	46.53	46.74	45.5	45.21	45.04	44.83
58	49.97	48.83	48.66	47.02	46.91	46.04	45.81	44.66	44.71	44.38	43.5	43.14	42.84	43.23
59	51.06	50.15	49.6	48.81	48.5	47.5	47.04	46.77	46.5	46.27	46.79	46.7	46.8	46.7
60	50.45	50.01	49.26	48.37	48.21	46.13	46.4	45.87	45.48	45.2	45.66	46.2	45.91	46.2
Average	48.524	47.771	47.056	46.581	45.996	45.265	44.6645	44.0225	43.68	43.4615	43.11	42.8945	43.0155	43.129
SEM	0.564427	0.570128	0.650356	0.647568	0.636742	0.627312	0.621576	0.665314	0.724046	0.740912	0.682217	0.779301	0.757807	0.723205
						analog 2
Day	1	2	3	4	5	6	7	8	9	10	11	12	13	14
Mouse No.
61	44.99	44.57	43.66	43.08	42.94	42.23	41.98	40.24	40.06	39.84	39.63	38.99	38.6	38.6
62	46.12	44.73	43.33	42.4	42.03	40.66	40.01	39.48	39.21	39.07	37.47	36.93	36.56	36.9
63	48.9	47.39	47.06	45.99	45.3	45.6	45.44	44.65	44.48	44.49	44.06	44.57	44.2	44.32
64	49.85	49.88	48.72	48.01	47.76	46.69	46.18	46.46	46.01	45.71	45.4	45.05	44.91	44.71
65	47.2	46.02	45.07	44.46	44.59	43.55	43.61	42.45	42.58	42.12	41.81	41.65	41.5	40.98
66	50.08	48.76	48.81	48.26	48.14	47.57	47.35	46.63	46.24	45.96	46.2	46.06	46.06	46.8
67	50.4	49.9	48.8	48.42	48.13	47.8	47.44	47.51	47.38	47.03	46.64	46.98	45.91	45.98
68	51.51	49.88	49.56	49.13	48.61	47.55	47.32	46.35	45.98	45.52	45.49	45.07	44.97	45.01
69	49.54	48.68	48.13	47.55	47.36	45.81	45.92	44.9	44.49	44.2	44.24	43.75	43.48	43.4
70	52.5	50.1	49.51	48.89	48.31	48.2	47.91	47.08	46.72	46.16	48.19	47.91	47.2	47.21
Average	49.109	47.991	47.265	46.619	46.317	45.566	45.316	44.575	44.315	44.01	43.913	43.696	43.339	43.391
SEM	0.708493	0.654815	0.715932	0.745534	0.726702	0.777606	0.791916	0.867146	0.847132	0.82672	1.00033	1.05228	1.0325	1.04419
						analog 3
Day	1	2	3	4	5	6	7	8	9	10	11	12	13	14
Mouse No.
71	46.22	45.97	46.06	46.12	45.23	45.01	45.08	45.01	44.82	45.62	44.69	44.89	44.4	45.84
72	45.62	44.84	44.03	43.91	43.98	43.84	44.7	44.21	44.03	45.35	43.03	45.33	44.32	44.92
73	47.85	47.75	47.53	47.32	47.12	47.39	46.6	46.4	46.21	45.85	43.4	45.55	44.12	44.35
74	49.1	48.18	47.68	47.21	47.26	47.2	46.93	46.37	46	48.46	45.63	48.46	46.52	45.12
75	50.01	49.9	50.11	49.86	48.79	48.4	48.06	47.93	47.52	48.55	46.05	48.86	47.31	47.01
76	49.11	49.15	49.13	49.04	47.9	47.4	47.7	47.25	46.97	47.13	47.69	47.23	47.06	47.38
77	51.49	51.7	51.02	50.74	49.82	49.5	49.47	49.26	48.92	49.51	48.85	50.05	49.78	49.52
78	50.21	49.62	49.48	49.12	48.04	47.6	47.09	46.91	46.38	46.59	47.25	46.21	46.18	46.71
79	50.31	49.27	49.16	48.91	48.23	47.61	46.99	45.97	45.4	46.91	47.92	47.32	47.3	47.18
80	53.67	53.31	52.97	52.61	52.1	51.94	52.36	51.99	51.64	52.41	50.17	52.91	51.69	51.92
Average	49.359	48.969	48.717	48.484	47.847	47.589	47.498	47.13	46.789	47.638	46.468	47.681	46.868	46.995
SEM	0.717063	0.747447	0.760218	0.737495	0.676256	0.664637	0.656609	0.665854	0.657145	0.649418	0.699018	0.743687	0.727183	0.685904

## Sheet: Adipose tissue, liver
ADIPOSE TISSUE AND LIVER WEIGHTS AFTER 2-WEEK ADMINISTRATION OF LIPIDIZED PrRP ANALOGS
(Tab. 3)
group	mouse	body weight (g)	BAT (g)	BAT/bw (%)	SCAT (g)	SCAT/bw (%)	VAT (g)	VAT/bw (%)	periren (g)	periren/bw (%)	total (g)	total/bw (%)	liver (g)	liver/bw (%)
saline	41	43.64	0.2	0.458295	3.62	8.29514	2.81	6.43905	1.38	3.16224	8.01	18.3547	1.18	2.70394
	42	42.51	0.25	0.588097	3.06	7.19831	2.03	4.77535	1.4	3.29334	6.74	15.8551	1.44	3.38744
	43	41.84	0.14	0.334608	3.3	7.88719	2.52	6.02294	1.64	3.91969	7.6	18.1644	1.17	2.79637
	44	46.4	0.19	0.409483	3.39	7.30603	1.51	3.25431	1.2	2.58621	6.29	13.556	1.85	3.98707
	45	46.53	0.12	0.257898	4.44	9.54223	1.69	3.63207	1.47	3.15925	7.72	16.5914	1.6	3.43864
	46	45.67	0.23	0.503613	3.74	8.18918	1.82	3.98511	1.72	3.76615	7.51	16.4441	1.49	3.26254
	47	46.06	0.2	0.434216	3.92	8.51064	1.73	3.75597	1.4	3.03951	7.25	15.7403	1.73	3.75597
	48	45.05	0.21	0.466149	3.43	7.61376	1.73	3.84018	1.48	3.28524	6.85	15.2053	1.36	3.01887
	49	48.61	0.18	0.370294	4.2	8.6402	1.5	3.08578	1.78	3.6618	7.66	15.7581	2.04	4.19667
	50	47.96	0.27	0.562969	3.28	6.83903	1.31	2.73144	1.31	2.73144	6.17	12.8649	2.17	4.5246
analog 1	51	38.58	0.21	0.544323	2.47	6.40228	2.3	5.96164	0.94	2.4365	5.92	15.3447	1.12	2.90306
	52	37.13	0.16	0.430918	1.98	5.33262	2.07	5.57501	0.8	2.15459	5.01	13.4931	1.16	3.12416
	53	40.68	0.21	0.516224	2.99	7.35005	1.94	4.76893	1.08	2.65487	6.22	15.2901	1.31	3.22026
	54	39.44	0.19	0.481744	3.04	7.70791	1.69	4.28499	0.95	2.40872	5.87	14.8834	1.22	3.09331
	55	37.68	0.16	0.424628	2.65	7.03291	1.26	3.34395	0.96	2.54777	5.03	13.3493	1.19	3.15817
	56	41.83	0.12	0.286875	3.11	7.43486	1.58	3.77719	1.2	2.86875	6.01	14.3677	1.18	2.82094
	57	42.4	0.19	0.448113	3.23	7.61792	1.76	4.15094	1.42	3.34906	6.6	15.566	1.35	3.18396
	58	41.38	0.16	0.38666	2.66	6.42823	2.06	4.97825	1.15	2.77912	6.03	14.5723	1.24	2.99662
	59	43.96	0.15	0.341219	3.87	8.80346	1.69	3.8444	1.41	3.20746	7.12	16.1965	1.66	3.77616
	60	43.68	0.24	0.549451	2.84	6.50183	1.32	3.02198	1.21	2.77015	5.61	12.8434	1.26	2.88462
analog 2	61	36.76	0.08	0.217628	2.87	7.8074	1.99	5.41349	0.76	2.06746	5.7	15.506	1.03	2.80196
	62	34.45	0.08	0.232221	2.8	8.12772	1.41	4.09289	0.63	1.82874	4.92	14.2816	1.06	3.07692
	63	42.47	0.12	0.282552	2.66	6.26324	1.18	2.77843	1.17	2.75489	5.13	12.0791	1.36	3.20226
	64	42.89	0.12	0.279785	3.53	8.23036	2.24	5.22266	1.06	2.47144	6.95	16.2042	1.27	2.96106
	65	38.8	0.19	0.489691	3.18	8.19588	1.91	4.92268	0.92	2.37113	6.2	15.9794	1.11	2.86082
	66	43.75	0.16	0.365714	4.89	11.1771	1.46	3.33714	1.33	3.04	7.84	17.92	1.4	3.2
	67	45.15	0.15	0.332226	3.4	7.53045	1.49	3.30011	1.54	3.41085	6.58	14.5736	1.73	3.83167
	68	42.44	0.12	0.282752	4.39	10.344	1.45	3.41659	1.45	3.41659	7.41	17.4599	1.43	3.36946
	69	42.05	0.17	0.404281	3.34	7.94293	2.75	6.53983	1.12	2.6635	7.38	17.5505	1.25	2.97265
	70	46.06	0.27	0.586192	3.52	7.64221	1.8	3.90795	1.53	3.32175	7.12	15.4581	1.49	3.23491
analog 3	71	42.84	0.18	0.420168	2.79	6.51261	2.46	5.7423	1.18	2.75444	6.61	15.4295	1.43	3.338
	72	43.62	0.15	0.343879	3.47	7.95507	1.89	4.33287	1.48	3.39294	6.99	16.0248	1.46	3.34709
	73	43.5	0.21	0.482759	4.2	9.65517	2.07	4.75862	1.39	3.1954	7.87	18.092	1.38	3.17241
	74	45.2	0.21	0.464602	4.26	9.42478	1.98	4.38053	1.39	3.07522	7.84	17.3451	1.63	3.60619
	75	46.89	0.16	0.341224	2.59	5.52357	3.05	6.50459	1.5	3.19898	7.3	15.5684	1.28	2.72979
	76	44.9	0.12	0.267261	3.09	6.88196	2.21	4.92205	1.15	2.56125	6.57	14.6325	1.42	3.16258
	77	47.68	0.2	0.419463	4.2	8.80872	2.63	5.51594	1.47	3.08305	8.5	17.8272	1.7	3.56544
	78	44.06	0.23	0.522015	3.42	7.76214	1.52	3.44984	1.35	3.064	6.52	14.798	1.46	3.31366
	79	44.88	0.31	0.690731	3.4	7.57576	1.94	4.32264	1.56	3.47594	7.21	16.0651	1.8	4.0107
	80	49.84	0.23	0.461477	4.2	8.42697	1.75	3.51124	1.53	3.06982	7.71	15.4695	2.26	4.53451

## Sheet: Metabolic parameters
METABOLIC PARAMETERS AFTER 2-WEEK ADMINISTRATION OF LIPIDIZED PrRP ANALOGS
(Tab. 4)
group	mouse	glc [mmol/l]	insulin [ng/ml]	leptin [ng/ml]	FFA [mmol/l]	triglycerides [mg/ml]
saline	41	9.9	3.22751	43.1646	0.70852	0.575925
	42	7.7	2.98074	37.7041	0.603028	0.694045
	43	6.3	1.47868	37.749	0.646216	0.589925
	44	12.9	2.8209	39.0149	0.604444	0.739923
	45	8.4	3.48783	60.8955	0.991012	0.571195
	46	8.1	4.06851	54.824	0.504616	0.595189
	47	7.1	3.91269	47.3363	0.552052	0.642208
	48	7.1	3.83861	36.4154	0.742504	0.709938
	49	8.3	4.61031	51.8287	0.789232	0.839172
	50	6.4	3.81019	35.2286	0.741796	0.672596
analog 1	51	7.6	1.23794	32.5356	0.440188	0.551356
	52	6.8	1.01924	11.2203	0.374344	0.508603
	53	9.8	2.11849	32.0122	0.58108	0.460614
	54	6.9	1.26625	16.6092	0.564796	0.53584
	55	5.8	0.866527	13.951	0.561256	0.323026
	56	6.2	1.77875	21.6437	0.693652	0.390138
	57	5.7	2.02001	22.7185	0.508156	0.512529
	58	7.6	1.43159	16.0809	0.548512	0.266269
	59	7.1	1.93166	38.8898	0.598072	0.471748
	60	7.7	2.0758	20.9656	0.494704	0.35134
analog 2	61	6.1	0.576185	7.24964	0.522316	0.39722
	62	6	0.53365	7.67223	0.574708	0.296998
	63	8.4	1.86516	24.3078	0.490456	0.638473
	64	6.9	1.54767	13.803	0.175396	0.363928
	65	7.1	0.338835	17.0127	0.434524	0.32175
	66	8	2.01929	29.3038	0.479128	0.380134
	67	7.2	3.33014	32.2577	0.59524	0.607378
	68	6.1	1.55244	31.3115	0.582496	0.520387
	69	9.1	1.42172	30.3594	0.512404	0.285118
	70	7.7	2.27876	43.1013	0.466384	0.596773
analog 3	71	8.9	1.4535	43.6881	0.639136	0.689577
	72	10.2	2.61841	78.0039	0.60232	0.634313
	73	7.3	1.95944	25.2849	0.389212	0.417713
	74	8.9	2.76428	61.9637	0.734008	0.590088
	75	9.8	3.02741	31.4366	0.557008	0.651372
	76	6.3	3.14297	23.3203	0.663916	0.549051
	77	7.8	1.9295	50.219	0.601612	0.965235
	78	5.4	1.61892	22.9893	0.540016	0.536288
	79	7.8	4.20309	25.9626	0.6448	0.440709
	80	6.7	4.22264	40.0868	0.800007	0.859912

## Sheet: mRNA expression
mRNA EXPRESSIONS OF GENES INVOLVED IN LIPID ANG GLUCOSE METABOLISM AFTER 2-WEEK ADMINISTRATION OF LIPIDIZED PrRP ANALOGS
(Fig. 3)
group	mouse	Fasn/B2m in SCAT	Lpl/B2m in SCAT	Lep/B2m in SCAT	Fasn/B2m in VAT	Lpl/B2m in VAT	Lep/B2m in VAT	Adipoq/B2m in VAT	Pck1/B2m in liver	Srebf/B2m in liver	Ucp1/B2m in BAT
saline	41	0.0521207	1.1088	0.376312	0.136976	1.47223	0.305872	0.288371	0.455335	0.000166061	8.28786
	42	0.0778046	0.862144	0.151459	0.188548	1.50212	0.272627	0.284599	0.340801	0.00013601	4.85341
	43	0.0915688	1.33237	0.395843	0.127715	1.6644	0.36299	0.257385	0.203768	0.000108351	3.08656
	44	0.0948637	1.01326	0.222211	0.129588	1.54007	0.243332	0.226565	0.48971	0.000733457	6.20745
	45	0.0576714	0.97942	0.411796	0.106063	1.44894	0.362738	0.248101	0.333325	0.000233709	8.77866
	46	0.0837365	1.18181	0.37475	0.107992	1.27721	0.261159	0.284796	0.327598	0.0014659	5.92576
	47	0.0984135	1.2518	0.421908	0.129498	1.58008	0.319746	0.240482	0.335411	0.000144865	5.62557
	48	0.0751023	1.23799	0.39998	0.128782	1.32501	0.243332	0.317098	0.289975	0.000983355	3.33804
	49	0.0788908	0.986917	0.308641	0.149789	1.65405	0.302708	0.231808	0.339151	0.00144471	8.1342
	50	0.0604129	0.96393	0.278935	0.102025	1.3765	0.182757	0.233582	0.237665	0.000490996	4.31093
analog 1	51	0.0149056	1.75321	0.0233247	0.0476956	3.87447	0.0430155	0.254546	0.247586	0.000287331	8.07801
	52	0.0251901	0.927231	0.163686	0.074171	2.24233	0.141121	0.376834	0.275476	0.000125502	7.29041
	53	0.0778046	1.65749	0.30187	0.147522	1.96428	0.322194	0.293615	0.392836	0.000112017	5.88483
	54	0.0207895	0.97942	0.176287	0.0606647	1.17202	0.172779	0.274714	0.579548	0.000174801	9.48732
	55	0.00920096	0.82245	0.160874	0.0251203	1.47325	0.161209	0.303338	0.367547	0.000370305	10.0144
	56	0.00844902	1.15749	0.0494118	0.0368294	1.24401	0.171705	0.264071	0.259895	0.000110245	11.6157
	57	0.03465	0.946058	0.244346	0.0434952	2.70382	0.108367	0.200963	0.194791	0.000229058	9.36968
	58	0.0427776	0.707107	0.124395	0.0493776	1.64604	0.195332	0.331941	0.446583	0.000609536	12.4666
	59	0.104531	1.32134	0.309069	0.112422	1.74715	0.288771	0.313601	0.433168	0.000158745	11.7289
	60	0.0108512	0.364502	0.048833	0.115343	1.81756	0.264988	0.391477	0.223446	0.000159628	6.74585
analog 2	61	0.0326902	0.804966	0.0948637	0.0319952	1.55401	0.0909993	0.3813	0.193714	0.000212389	9.84916
	62	0.0230674	2.19162	0.0484621	0.0203476	1.8	0.118257	0.402762	0.1386	4.14577e-05	16.5413
	63	0.0657894	1.22688	0.222982	0.0903081	2.82451	0.137166	0.235207	0.402204	0.00015537	7.18506
	64	0.0330547	1.44693	0.139178	0.056838	1.91587	0.164938	0.368057	0.306509	0.000629284	8.17943
	65	0.0353046	1.22179	0.290982	0.063022	2.01252	0.317098	0.357992	0.283221	0.000539908	10.3603
	66	0.121751	1.51782	0.238986	0.147829	2.15397	0.256672	0.384485	0.294227	0.00121233	8.05564
	67	0.0907474	1.62113	0.241484	0.114705	2.20076	0.265908	0.320412	0.112969	3.74416e-05	3.16236
	68	0.0418973	1.2518	0.0796048	0.124137	1.60436	0.235044	0.357001	0.097666	0.000214609	10.3173
	69	0.0539961	1.28254	0.326465	0.106727	2.34404	0.294227	0.45125	0.341984	0.000168496	11.1734
	70	0.0842021	1.72429	0.362738	0.124051	2.37512	0.209933	0.344363	0.130489	0.000173233	8.45614
