# Supplementary material for: Impact of novel palmitoylated prolactin-releasing peptide analogs on metabolic changes in mice with diet-induced obesity
Source: PLoS One. 2017 Aug 18;12(8):e0183449. doi: 10.1371/journal.pone.0183449 (PMC5562305; doi:10.1371/journal.pone.0183449)
Supplement: S2 Data — (XLSX) [file pone.0183449.s002.xlsx]

## Sheet: Data
Effects of lipidized PrRP analogs - metabolomics
	DIO2-63-Y_12_1	DIO2-64-Y_12_1	DIO2-65-Y_12_1	DIO2-66-Y_12_1	DIO2-67-Y_12_1	DIO2-68-Y_12_1	DIO2-69-Y_12_1	DIO2-70-Y_12_1	DIO2-71-Y_12_1	DIO2-72-Y_12_1	DIO2-73-Y_12_1	DIO2-74-Y_12_1	DIO2-75-Y_12_1	DIO2-76-Y_12_1	DIO2-77-Y_12_1	DIO2-78-Y_12_1	DIO2-79-Y_12_1	DIO2-80-Y_12_1	DIO2-41-Y_12_1	DIO2-42-Y_12_1	DIO2-43-Y_12_1	DIO2-44-Y_12_1	DIO2-45-Y_12_1	DIO2-46-Y_12_1	DIO2-47-Y_12_1	DIO2-48-Y_12_1	DIO2-49-Y_12_1	DIO2-50-Y_12_1	DIO2-51-Y_12_1	DIO2-52-Y_12_1	DIO2-53-Y_12_1	DIO2-54-Y_12_1	DIO2-55-Y_12_1	DIO2-56-Y_12_1	DIO2-57-Y_12_1	DIO2-59-Y_12_1	DIO2-60-Y_12_1
	analog 2	analog 2	analog 2	analog 2	analog 2	analog 2	analog 2	analog 2	analog 3	analog 3	analog 3	analog 3	analog 3	analog 3	analog 3	analog 3	analog 3	analog 3	saline	saline	saline	saline	saline	saline	saline	saline	saline	saline	analog 1	analog 1	analog 1	analog 1	analog 1	analog 1	analog 1	analog 1	analog 1
2-OG (2.45 ppm)	10.7828	14.4936	10.2443	10.4365	12.9934	10.9574	13.6826	12.0605	12.8843	17.304	12.1644	9.39163	10.9269	10.5252	10.7966	11.5942	11.874	11.3211	11.0103	12.9248	11.4072	15.2682	10.1352	11.0109	15.0755	11.8612	11.4426	7.42494	18.2715	13.6957	12.0243	11.8099	12.198	9.36907	10.7101	10.3995	10.0843
2-OG (3.01 ppm)	9.50447	12.6956	8.26065	9.08018	11.0447	8.97668	11.4614	9.80363	11.3139	15.2849	10.7807	8.21879	10.3308	9.10492	8.97015	9.8326	11.1823	9.67053	9.25356	11.1186	9.8573	13.8876	8.47778	9.39442	13.3624	10.4889	9.90069	6.6619	16.076	12.1839	9.81033	9.83661	10.0451	7.98451	8.83982	8.4751	8.83145
2-PY (8.33 ppm)	1.0086	0.995021	0.685701	1.12175	1.17663	1.13516	0.723965	1.08959	0.979152	0.959507	1.06827	1.27213	1.09664	1.0538	1.15141	1.20467	1.0456	1.1489	1.22947	0.994357	1.07555	1.27152	1.10488	1.13017	1.20998	1.23285	1.19206	1.18505	1.11037	0.943338	1.17304	0.915892	0.944634	0.956613	1.20235	1.0331	1.06422
3-indoxylsulfate (7.51 ppm)	1.21274	1.22652	1.43946	1.56908	1.35946	1.64155	1.5497	1.67486	1.32752	1.29864	1.14719	1.3826	1.34551	1.30591	1.39355	1.41102	1.29186	1.53185	1.26195	1.19037	1.49212	1.21104	1.33895	1.21308	1.23342	1.42198	1.25775	1.40236	1.26885	1.41269	1.59192	1.34533	1.34335	1.02931	1.33839	1.30712	1.36901
3-indoxylsulfate (7.71 ppm)	0.650621	0.623027	0.870319	0.957853	0.764979	0.982496	0.87417	1.01453	0.801106	0.750561	0.702801	0.870991	0.837004	0.773949	0.815856	0.771257	0.799479	0.977718	0.710028	0.66794	0.985497	0.705872	0.812957	0.666607	0.699247	0.892857	0.722374	0.838561	0.668273	0.875166	0.892086	0.823497	0.798292	0.595117	0.796987	0.815832	0.826899
4-PY (7.97 ppm)	1.91819	1.73706	1.69393	1.85337	1.69242	1.58756	1.50346	1.6909	1.96628	1.71638	2.0008	2.1426	1.97406	2.01983	2.02705	2.14341	2.00425	2.17197	1.91127	1.875	1.79589	1.85384	1.80819	1.75298	1.69492	1.93955	1.69495	1.76154	1.64348	1.64587	1.71615	1.71141	1.46359	1.35188	1.66547	1.92068	1.73171
4-PY (8.55 ppm)	0.614934	0.413681	0.381839	0.566317	0.529535	0.460882	0.412078	0.492243	0.599261	0.562059	0.583346	0.686391	0.622477	0.623772	0.675867	0.691526	0.599772	0.681875	0.639787	0.538672	0.544942	0.606955	0.566862	0.548887	0.590298	0.624943	0.629059	0.508404	0.558842	0.473523	0.491054	0.463636	0.382082	0.407067	0.531008	0.62154	0.491358
N-isovalerylglycine + oxovalerate (0.92 ppm)	16.6332	19.0569	18.1847	13.5405	12.5233	14.8398	14.6614	13.6362	17.8709	13.8314	16.2506	14.7589	15.2859	17.8933	14.5774	16.8016	16.3709	16.9161	14.2057	19.5643	14.0694	13.524	14.2389	14.8154	11.8038	14.1834	12.5628	15.9619	16.2848	15.2766	15.5786	19.6404	16.4247	13.8601	14.9931	14.4799	16.0483
hexanoylglycine + acids (0.88 ppm)	17.2089	21.2424	18.8998	12.564	11.4455	14.2942	14.0337	12.3213	18.64	13.3526	15.3745	13.3458	13.8313	17.9737	13.5697	16.4118	15.0778	16.0367	12.9966	18.6499	12.9601	11.2781	13.4909	13.3883	10.6996	12.966	11.0519	14.3706	16.4632	14.3504	14.7084	20.698	16.9436	14.0651	14.8006	14.1171	15.6961
DMA	5.53203	5.39834	5.89333	4.94227	4.70944	5.27873	4.84357	4.56306	5.23473	4.83103	5.9084	5.6869	5.78878	5.38865	5.09427	5.89722	6.12146	6.22778	4.77903	5.40439	4.87035	4.93555	5.41541	4.6026	4.8639	5.01048	5.0525	5.27786	4.98306	4.93796	4.9321	5.19774	5.24159	4.33807	5.29131	5.99728	5.11228
DMG	2.43848	1.85504	1.72763	1.83646	1.958	1.851	2.03508	1.72123	2.12902	1.86571	1.69659	1.57803	2.03481	1.98642	1.94052	1.59171	2.04018	1.67071	1.67882	1.62356	1.97606	1.81252	1.54359	1.80102	1.68475	1.81728	1.54657	2.10905	1.89044	2.33946	1.89901	2.04445	1.8645	1.60972	1.87882	1.6449	2.00064
MA	2.78579	3.16352	3.19203	2.92053	2.69253	2.82372	2.91177	2.8663	3.58608	2.711	3.06317	2.87857	2.72458	2.62996	2.61681	3.5645	3.08971	3.29158	3.03904	3.74716	2.88586	2.8239	2.66936	3.21321	2.39055	3.28025	2.64706	3.42089	2.63779	3.00011	2.49132	3.65023	3.13196	2.8262	3.31597	2.54996	2.96588
MNA (8.90 ppm)	0.414851	0.382637	0.346679	0.471805	0.442194	0.415221	0.328725	0.454706	0.443971	0.43552	0.498711	0.528364	0.524885	0.449026	0.498746	0.483815	0.454994	0.55179	0.50251	0.520659	0.444453	0.461712	0.519188	0.395418	0.461876	0.52153	0.477149	0.53734	0.308982	0.334472	0.402303	0.403556	0.319761	0.267871	0.425446	0.452946	0.404408
MNA (8.97 ppm)	0.395369	0.367574	0.353804	0.448379	0.424028	0.40656	0.318543	0.414894	0.422984	0.405777	0.485381	0.522748	0.510067	0.440322	0.477462	0.483769	0.429338	0.52525	0.462498	0.491586	0.437517	0.452079	0.506774	0.375264	0.450811	0.504233	0.466986	0.494397	0.270138	0.326377	0.384839	0.363282	0.309621	0.291734	0.406756	0.442161	0.384481
MNA (9.265 ppm)	0.415575	0.373466	0.35909	0.473514	0.443845	0.441687	0.344395	0.448758	0.449789	0.429375	0.496639	0.541194	0.541603	0.430447	0.499459	0.507159	0.450159	0.551136	0.477099	0.514547	0.435535	0.459726	0.52084	0.405391	0.460836	0.526025	0.479177	0.520638	0.287908	0.327352	0.410519	0.390866	0.310035	0.284456	0.436878	0.473311	0.412306
MNA-Nox (7.75 ppm)	0.982804	0.996836	0.860648	0.992871	0.972429	1.10204	0.818703	1.02537	0.987519	0.818818	0.950542	0.973945	1.03021	0.99374	0.865923	0.99969	0.974355	1.12913	0.929251	1.00162	1.01435	1.05046	1.02435	0.919176	0.993309	1.21168	1.05886	1.19753	0.899388	0.984826	0.93141	0.969139	0.962117	0.834734	1.10852	0.872699	1.09381
MNA-Nox (8.13 ppm)	0.800589	0.717797	0.7566	0.738364	0.71256	0.757862	0.587117	0.727154	0.773779	0.668414	0.757308	0.859231	0.911149	0.831844	0.643092	0.768933	0.761495	0.947585	0.702495	0.724783	0.76546	0.796241	0.762207	0.622909	0.701539	0.899297	0.826412	0.819301	0.613458	0.674965	0.639844	0.685626	0.674058	0.621234	0.847494	0.6584	0.797032
MNA-Nox (8.49 ppm)	0.49106	0.5006	0.426791	0.471024	0.453079	0.500581	0.357224	0.461953	0.488669	0.405437	0.522485	0.530191	0.557523	0.479403	0.432812	0.555181	0.516189	0.617744	0.450259	0.498132	0.508379	0.529041	0.513069	0.375012	0.457216	0.621124	0.524667	0.562803	0.377234	0.441391	0.422861	0.464539	0.412906	0.411471	0.567959	0.436525	0.532301
MNA-Nox (8.75 ppm)	0.467191	0.486957	0.388513	0.451589	0.42342	0.484094	0.328377	0.443202	0.477355	0.373776	0.49771	0.496609	0.528292	0.453353	0.409652	0.533389	0.48104	0.597923	0.428481	0.498558	0.486789	0.509155	0.50039	0.360772	0.427685	0.617462	0.504979	0.542302	0.338985	0.418224	0.401566	0.450501	0.409689	0.385841	0.543651	0.410194	0.517062
N-carbamoylalanine (3.31 ppm)	11.0716	7.46272	7.70897	10.112	9.56538	8.9174	8.80247	8.84324	7.83395	8.97978	8.91127	9.28015	9.8694	9.19592	10.7248	9.34735	10.7727	10.0734	8.30348	8.4758	8.8838	9.47147	8.83223	10.6698	9.54556	9.71791	9.4676	11.5106	8.12368	8.49177	8.54105	8.47753	8.96113	7.11921	8.94182	10.3203	10.316
N-carbamoylalanine (2.38 ppm)	14.2324	10.816	9.99952	11.5852	10.7398	10.9959	9.16911	9.81026	11.146	10.6291	10.8525	10.3316	10.9334	11.7621	13.1771	12.8237	13.1168	13.7722	9.62081	12.0352	9.47253	10.2021	9.63474	12.3256	9.91611	11.2814	9.57515	13.6183	10.178	9.93669	10.2478	11.6873	11.7564	9.59494	10.8479	12.3524	12.2391
PAG (7.43 ppm)	2.3765	1.87693	2.95393	1.69055	1.72063	2.03397	2.02201	1.61456	2.90037	1.71958	2.35689	2.60013	2.37509	2.73181	1.95202	2.30772	2.66962	4.15102	1.77716	2.58566	2.1103	1.57057	2.25836	1.87511	1.45829	1.83834	1.59173	2.06743	1.76715	2.23417	2.3587	2.17145	2.05848	1.63569	1.76955	2.53159	1.92181
TMA	12.1418	10.6748	11.3617	10.958	9.26517	9.64654	9.37249	8.33915	8.71732	10.3899	12.8788	11.4916	13.2853	10.1109	10.4023	11.9304	12.5265	16.0697	7.10183	16.3967	10.4775	12.447	14.7322	10.9839	8.45225	10.1084	11.9463	18.8813	13.077	12.9614	9.31914	9.8048	10.1898	7.033	10.9729	14.0058	12.7799
acetate	3.40129	3.46378	3.61151	3.99745	7.41964	6.33415	3.38632	3.46044	3.74092	3.04065	2.86606	4.0883	2.99611	3.13968	4.89957	3.33223	3.02572	3.16228	3.24907	3.38823	3.25976	3.24464	3.40153	4.64206	4.28957	3.87927	4.31159	3.90836	4.93418	3.11753	7.97398	3.54017	5.5224	2.97789	4.42976	3.40769	3.36751
allantoin	22.6238	22.2218	22.3387	22.4344	19.6117	22.4526	19.8084	18.6837	23.0325	20.1806	21.4792	22.4171	20.5364	22.1794	24.9601	24.9806	20.101	24.6046	20.8415	21.9636	20.6756	18.1461	20.9939	18.6801	19.4819	20.5958	19.7275	20.7513	19.7236	19.3569	20.6139	21.797	20.6024	18.5933	23.6998	24.3754	20.5172
ascorbate (4.52 ppm)	5.75962	4.71368	3.60713	3.19927	2.71156	3.2127	3.50594	3.51457	4.85426	3.83765	4.42814	4.20291	5.41231	4.61407	4.37399	3.67495	5.97439	5.67529	4.24971	6.39496	5.67042	5.1579	5.36042	5.41368	5.55523	4.45225	4.50072	6.92507	4.98566	4.38083	4.01439	5.28395	3.86437	20.9251	3.9668	3.40503	4.5149
carnitine	6.73784	5.98037	5.89602	5.81806	6.33228	5.96763	4.82619	7.34259	6.83115	5.8857	5.92685	5.83472	5.70013	6.48608	5.84581	6.07292	5.65847	6.42354	6.61177	5.7324	6.49096	5.94463	5.60571	6.40531	5.98766	5.77351	5.75022	5.2302	6.04475	7.00136	6.43184	6.27826	6.09767	5.27183	6.76195	6.11913	6.94072
choline	2.07106	2.00899	1.84156	2.02013	2.06535	2.55287	1.91692	1.94347	2.17882	1.96574	1.88345	1.78967	1.97063	2.02347	2.04359	2.03798	1.9124	1.8936	2.01309	1.67518	1.92916	1.96121	1.80113	2.23246	2.02934	1.92687	1.96892	2.166	2.12931	2.07887	1.92792	2.19984	1.99365	1.76155	2.18676	1.90437	2.0212
cis-aconitate	7.70134	7.77939	8.08936	9.18567	10.3915	9.99579	8.87129	10.0989	8.06099	8.91277	8.06498	8.25549	8.23085	8.41509	9.44571	9.08896	7.55825	8.77746	8.64613	7.05617	8.68447	9.30049	8.98421	9.35511	9.75104	9.33068	9.7261	7.95559	9.5066	8.48266	8.59422	7.63677	9.88565	7.17607	10.338	8.58426	8.89029
citrate (2.55 ppm)	19.0978	25.1079	20.9441	30.8791	41.8826	34.668	40.4175	40.8996	26.2091	40.3963	30.146	27.8757	29.3844	25.8364	34.1462	26.4289	28.7391	25.1796	30.9321	22.6791	32.5966	40.569	30.0437	34.9051	43.2746	34.3627	37.2007	19.1355	42.1721	36.3145	33.2051	21.8532	30.5628	21.7693	30.7843	25.5515	28.1345
citrate (2.69 ppm)	16.4071	22.5812	16.5975	28.0471	39.0804	32.2406	37.309	38.145	23.0262	37.6131	26.9067	24.5025	26.0784	22.6133	31.0613	23.3829	25.0869	21.9276	28.1634	19.9603	29.7193	37.843	27.0733	32.5142	40.3844	31.2487	34.3051	16.8004	39.8395	33.3269	30.412	18.9081	28.2528	19.5517	28.4788	22.6278	25.2092
creatine+creatinine	28.7433	31.3608	26.7563	25.196	18.7399	22.0622	18.2283	19.168	27.2329	20.8818	26.6345	26.7817	24.2097	26.186	21.6446	24.9167	24.3345	26.2205	22.0612	33.1839	20.7678	21.7927	26.6094	18.8224	20.5368	22.6475	19.3667	22.2706	19.4007	22.9248	26.0579	25.8052	24.4997	20.8447	23.8297	30.8127	27.1673
creatine	9.22876	9.08634	7.6346	8.25521	4.80644	4.57832	4.92251	5.42425	7.17739	5.94786	7.89264	9.49139	8.56273	7.21139	5.97265	5.5282	7.89501	7.75353	6.05003	11.9842	6.15814	7.15531	8.61443	5.61749	6.02098	6.58868	5.29261	6.27105	4.05651	6.68133	8.55252	5.8213	6.27891	5.21061	5.81919	10.6731	8.56149
creatinine	12.4024	12.9434	12.6927	10.8328	10.6452	12.163	10.2244	10.0521	12.5611	10.7184	12.2714	11.3969	10.5371	12.6391	11.2093	12.7463	10.8306	11.9528	11.7521	12.1114	10.7095	10.1357	11.8649	10.2824	10.8461	11.2644	10.7351	11.3075	11.6648	11.1486	11.4596	13.4404	12.7847	10.6549	12.4843	13.1581	11.786
ethanolamine	8.41277	8.14272	8.27141	7.81824	7.38546	7.84401	6.9989	7.11715	8.92075	8.3938	8.73062	7.63621	7.41706	8.55905	8.56041	8.97271	7.7901	8.72116	8.43841	8.16491	8.01512	7.65959	8.85652	7.76374	7.63668	7.49018	7.71581	7.74097	7.34867	7.35676	7.33725	7.61361	7.94019	6.50409	7.99539	8.83347	7.75159
formate	0.206475	0.218661	0.175309	0.201793	0.219419	0.216012	0.182872	0.217724	0.19287	0.180276	0.180211	0.191144	0.197524	0.211363	0.208315	0.241984	0.173942	0.214252	0.234065	0.189217	0.182894	0.206599	0.186302	0.223021	0.16798	0.200222	0.185942	0.209005	0.223534	0.20234	0.294982	0.172834	0.201739	0.152499	0.211697	0.173362	0.200847
fumarate	0.150861	0.169264	0.12184	0.156358	0.153791	0.166229	0.211369	0.203396	0.145953	0.255786	0.164988	0.106086	0.159776	0.129548	0.145006	0.1043	0.18053	0.122675	0.167398	0.141197	0.172499	0.225206	0.139511	0.175008	0.257385	0.173612	0.202986	0.107716	0.209935	0.172934	0.0983259	0.121228	0.181158	0.0983978	0.147665	0.140743	0.135941
galactose	0.620537	0.40162	0.763628	0.753966	1.01339	0.655403	1.0829	1.15686	0.387464	0.733459	0.592015	0.744673	0.793709	0.6971	0.51999	0.271178	0.677578	0.361445	0.896296	0.448259	0.899737	0.794307	0.891	0.905988	0.66827	0.694777	0.906916	0.638852	0.832774	0.862464	0.804456	0.495901	0.79931	0.574215	0.712676	0.556662	0.821366
glucose	3.44417	2.7984	3.27218	3.45282	3.62527	3.39913	4.17368	3.72216	2.6542	3.44365	3.21405	3.53135	4.07977	3.23662	3.13127	2.62671	3.38851	2.76055	3.6116	2.74068	3.64977	3.67721	3.89256	3.57804	3.78394	3.62462	4.03346	3.66649	3.28287	3.5468	2.68874	2.93946	3.38521	2.68217	3.57522	3.61115	3.62928
glycine	6.11219	5.12102	5.83126	6.04767	6.61607	6.5898	7.03385	6.12627	5.21135	5.6692	5.79501	6.35212	6.44361	5.6491	5.9508	5.31236	6.02509	6.33111	5.75401	5.44569	5.99782	6.0959	6.45831	5.77158	6.13632	5.95293	6.79882	6.4889	5.28508	5.84983	5.47351	5.91442	5.80184	4.76215	5.86726	6.50483	5.81653
hippurate (7.55 ppm)	4.14498	3.81169	3.44836	5.10038	4.60656	5.21518	6.43485	6.09526	2.17685	5.05985	4.31645	4.33803	4.55495	3.58486	4.83982	3.2112	4.88806	2.8963	4.24289	2.30995	4.61431	4.98996	5.31985	4.19219	6.26566	4.37839	4.76171	5.30335	4.85614	4.79276	3.72644	3.32585	4.44721	3.43773	5.02868	4.52405	4.8034
hippurate (7.64 ppm)	2.13058	1.99326	1.80912	2.58089	2.35167	2.60842	3.21049	3.03839	1.22878	2.55876	2.19383	2.2055	2.31631	1.95796	2.4542	1.67464	2.46211	1.52267	2.19466	1.32218	2.36494	2.52436	2.70492	2.15446	3.10001	2.22218	2.45084	2.68143	2.49725	2.41539	1.91208	1.75265	2.27667	1.75076	2.55378	2.27244	2.43419
hippurate (7.84 ppm)	4.40219	4.05355	3.52417	5.44892	4.8951	5.51557	6.55971	6.34078	2.46523	5.35044	4.56129	4.72453	4.79018	3.85832	5.30358	3.69328	5.12876	3.23599	4.58993	2.52515	4.85552	5.30233	5.56125	4.50991	6.61363	4.62089	5.03823	5.59935	5.18617	5.02609	4.0247	3.49871	4.67868	3.75046	5.36393	4.84517	4.97221
lactate	7.25823	8.23281	7.53056	6.33687	7.70063	7.84927	6.32581	5.74191	7.86631	6.12272	6.44931	6.88192	6.16808	7.1807	7.7012	7.21625	6.3637	6.58223	6.31787	7.39454	5.92475	5.65258	6.1812	6.45098	5.6552	6.07902	5.56825	6.40461	7.60906	6.631	9.79933	8.06508	7.94368	6.00577	6.80292	6.37083	6.6755
putrescin	7.75919	9.20202	8.93199	8.55426	8.0604	9.34417	7.94548	8.55676	9.93951	8.16113	8.76407	8.4057	8.01069	9.0186	7.76808	9.57848	9.03119	8.58019	8.55422	9.31001	8.6613	8.93356	8.86278	8.54605	8.05942	9.06663	9.41	9.74397	8.21909	9.89854	8.41183	10.7079	9.77959	8.62667	9.87114	6.9089	9.78323
succinate	8.55653	10.8842	9.05214	10.1698	18.2894	16.3117	12.5563	14.4376	9.40589	11.7249	9.37259	7.44971	8.83033	8.57846	11.0118	7.91046	9.74054	8.64894	10.2231	6.88701	11.2285	13.1445	10.1028	10.4535	14.1644	9.51841	14.1254	7.88453	13.1654	11.7371	16.8983	9.27099	15.1012	9.22247	12.1603	9.54977	11.2644
taurine (3.27 ppm)	15.7681	13.0091	17.5985	37.274	26.8563	14.5996	14.5862	26.0164	23.4111	30.2961	24.5389	28.5194	22.5332	17.9096	30.8992	23.8657	19.2517	20.2358	34.8919	20.0662	29.0872	28.2819	22.9291	22.6473	25.1346	26.3771	28.8281	19.4071	13.5626	16.5446	29.9338	13.976	12.0277	16.4701	20.5325	22.5231	19.2225
taurine (3.43 ppm)	11.14	9.06633	13.482	34.0903	23.6921	11.3353	10.9994	23.7695	20.2851	26.63	20.6994	25.3882	18.9715	14.424	27.7423	20.3984	15.2431	15.3022	32.4428	15.4148	26.1403	25.4675	19.4181	19.8362	23.0741	23.7984	26.3006	14.1867	9.693	12.6063	26.5519	9.95519	8.65611	13.7227	17.5938	17.7868	15.2751
trigonelline (8.84 ppm)	0.276197	0.213642	0.24393	0.340372	0.350264	0.282064	0.367729	0.405738	0.20516	0.309237	0.272496	0.296903	0.33608	0.28458	0.262286	0.186835	0.313095	0.162469	0.31815	0.167922	0.343066	0.350054	0.289555	0.344146	0.344431	0.326238	0.332484	0.30858	0.304175	0.302562	0.27914	0.212534	0.282221	0.178463	0.303773	0.282309	0.30716
trigonelline (9.13 ppm)	0.113711	0.0695793	0.0976953	0.13787	0.14636	0.103404	0.156165	0.175521	0.0793016	0.130754	0.122178	0.114317	0.155286	0.119273	0.0992165	0.0619329	0.135153	0.0449698	0.126794	0.0529286	0.143171	0.150882	0.120192	0.144276	0.149063	0.135838	0.133503	0.124134	0.11705	0.132151	0.11009	0.0801212	0.107594	0.0437462	0.124577	0.117421	0.132428
multiplet acids (1.6 ppm)	13.3529	16.4569	16.803	9.95698	9.55824	11.6686	11.3769	9.67902	14.9795	10.3676	12.6233	11.3695	10.86	14.17	11.2946	14.0932	11.9065	13.5494	10.8546	15.6035	10.3275	8.84713	10.9078	10.9512	8.43889	10.5525	8.96287	11.383	12.9077	11.5795	12.4208	16.8507	13.8033	11.4394	11.9665	11.8483	12.3734
vinylacetylglycine	3.47253	4.59138	5.50411	2.59395	2.54268	3.26904	3.38749	2.58689	3.95345	2.88327	3.70521	3.36629	2.90025	4.24548	3.42451	3.9086	2.99967	3.88145	2.83654	5.24582	2.83971	2.32387	3.31566	2.92998	2.26245	2.80585	2.50806	2.95924	3.72566	2.9377	3.80196	4.99	4.07034	2.98634	3.24647	3.52039	3.07631

## Sheet: Basic statistical results
	Mean				Standard error of mean
	saline	analog 1	analog 2	analog 3	saline	analog 1	analog 2	analog 3
2-OG (2.45 ppm)	11.7561	12.0625	11.9564	11.8782	0.726088	0.890263	0.568836	0.675052
2-OG (3.01 ppm)	10.2403	10.2314	10.1034	10.469	0.681062	0.836406	0.527981	0.621332
2-PY (8.33 ppm)	1.16259	1.03817	0.992053	1.09801	0.0269059	0.0354353	0.0663983	0.0309177
3-indoxylsulfate (7.51 ppm)	1.3023	1.33399	1.45917	1.34357	0.033147	0.0488734	0.0634208	0.0314394
3-indoxylsulfate (7.71 ppm)	0.770194	0.788017	0.84225	0.810072	0.0340209	0.031995	0.0526568	0.0237177
4-PY (7.97 ppm)	1.80881	1.65003	1.70961	2.01666	0.0269681	0.0542647	0.0469062	0.0409729
4-PY (8.55 ppm)	0.579881	0.491123	0.483939	0.632635	0.0141568	0.0244966	0.0290166	0.0150692
N-isovalerylglycine + oxovalerate (0.92 ppm)	14.493	15.8429	15.3845	16.0557	0.669157	0.551503	0.827547	0.44112
hexanoylglycine + acids (0.88 ppm)	13.1852	15.7603	15.2512	15.3614	0.714167	0.705817	1.23727	0.604264
DMA	5.02121	5.1146	5.1451	5.61792	0.0854998	0.145211	0.161034	0.145855
DMG	1.75932	1.90799	1.92787	1.85337	0.0576858	0.072138	0.0818846	0.0642458
MA	3.01173	2.95216	2.91952	3.0156	0.129482	0.126013	0.062002	0.116173
MNA (8.90 ppm)	0.484184	0.368861	0.407102	0.486982	0.0139928	0.0208285	0.018029	0.0127355
MNA (8.97 ppm)	0.464215	0.353265	0.391144	0.47031	0.012488	0.0190611	0.014879	0.0136587
MNA (9.265 ppm)	0.479981	0.370403	0.412541	0.489696	0.0128936	0.023119	0.0168479	0.0148603
MNA-Nox (7.75 ppm)	1.04006	0.961849	0.968962	0.972387	0.0309439	0.0308312	0.0318349	0.0268212
MNA-Nox (8.13 ppm)	0.762064	0.690235	0.724756	0.792283	0.0248093	0.0265782	0.0220362	0.0307237
MNA-Nox (8.49 ppm)	0.50397	0.45191	0.457789	0.510563	0.0211031	0.0204172	0.0169346	0.019661
MNA-Nox (8.75 ppm)	0.487657	0.430635	0.434168	0.48491	0.0221303	0.0213758	0.0189674	0.0201073
N-carbamoylalanine (3.31 ppm)	9.48783	8.81028	9.06048	9.49887	0.312112	0.337544	0.420861	0.281703
N-carbamoylalanine (2.38 ppm)	10.7682	10.9823	10.9185	11.8545	0.461482	0.349115	0.544587	0.396417
PAG (7.43 ppm)	1.9133	2.04984	2.03613	2.57643	0.109909	0.100188	0.157006	0.208238
TMA	12.1527	11.1271	10.2199	11.7803	1.14321	0.753392	0.448101	0.654339
acetate	3.75741	4.36346	4.38432	3.42915	0.164739	0.537025	0.557821	0.202114
allantoin	20.1857	21.0311	21.2719	22.4472	0.36674	0.645174	0.570248	0.605825
ascorbate (4.52 ppm)	5.36804	6.149	3.77806	4.7048	0.268602	1.85704	0.347613	0.243476
carnitine	5.95324	6.3275	6.11262	6.06654	0.137205	0.179614	0.259776	0.122183
choline	1.97034	2.02261	2.05254	1.96994	0.050741	0.047849	0.0766005	0.0342677
cis-aconitate	8.879	8.78828	9.01416	8.48105	0.265935	0.338095	0.38244	0.179299
citrate (2.55 ppm)	32.5699	30.0386	31.7371	29.4342	2.34773	2.2255	3.25067	1.47675
citrate (2.69 ppm)	29.8012	27.4007	28.801	26.2199	2.31519	2.24263	3.32464	1.51895
creatine+creatinine	22.8059	24.5936	23.7818	24.9043	1.33775	1.13842	1.75973	0.690643
creatine	6.97529	6.85055	6.74205	7.34328	0.628608	0.681202	0.710148	0.394985
creatinine	11.1009	12.0646	11.4945	11.6863	0.212175	0.316511	0.415316	0.268975
ethanolamine	7.94819	7.63123	7.74883	8.37019	0.134903	0.210828	0.187863	0.175605
formate	0.198525	0.203759	0.204783	0.199188	0.00633573	0.0135903	0.00606661	0.00645709
fumarate	0.176252	0.145148	0.166639	0.151465	0.0137722	0.0125426	0.0102518	0.0140019
galactose	0.77444	0.717758	0.806038	0.577861	0.049641	0.0463791	0.0914067	0.0580689
glucose	3.62584	3.2601	3.48598	3.20667	0.108174	0.130196	0.138679	0.141586
glycine	6.09003	5.69727	6.18477	5.87398	0.127196	0.161205	0.205071	0.135156
hippurate (7.55 ppm)	4.63783	4.32692	4.85716	3.98664	0.325554	0.21805	0.374572	0.306855
hippurate (7.64 ppm)	2.372	2.20725	2.46535	2.05748	0.147927	0.106082	0.174024	0.14178
hippurate (7.84 ppm)	4.92162	4.59401	5.0925	4.31116	0.333454	0.222947	0.37965	0.304534
lactate	6.1629	7.32258	7.12201	6.85324	0.170562	0.390162	0.311623	0.196201
putrescin	8.91479	9.13409	8.54429	8.72576	0.155527	0.39105	0.208399	0.217351
succinate	10.7732	12.0411	12.5322	9.26736	0.77777	0.887848	1.24839	0.415395
taurine (3.27 ppm)	25.7651	18.3103	20.7135	24.1461	1.49625	1.84814	3.0135	1.4301
taurine (3.43 ppm)	22.6079	14.649	17.1969	20.5084	1.74218	1.8564	3.16266	1.51996
trigonelline (8.84 ppm)	0.312463	0.272482	0.309992	0.262914	0.0171368	0.0152571	0.0233816	0.0185433
trigonelline (9.13 ppm)	0.128078	0.107242	0.125038	0.106238	0.00898584	0.00952382	0.0123609	0.0109664
multiplet acids (1.6 ppm)	10.6829	12.7989	12.3566	12.5214	0.635628	0.561419	1.03308	0.5045
vinylacetylglycine	3.00272	3.59502	3.49351	3.52682	0.268392	0.218277	0.374288	0.153576

## Sheet: Analog 1
	Saline			Analog 1			Saline/analog1
	Mean	Standard deviation	P-value of the test of normality	Mean	Standard deviation	P-value of the test of normality	%	p-value of t-test
2-OG (2.45 ppm)	11.7561	2.29609	0.443272	12.0625	2.67079	0.084626	0.0260644	0.793106
2-OG (3.01 ppm)	10.2403	2.15371	0.5	10.2314	2.50922	0.0148428	-0.000866725	0.993537
2-PY (8.33 ppm)	1.16259	0.0850838	0.278126	1.03817	0.106306	0.22323	-0.107016	0.0133328
3-indoxylsulfate (7.51 ppm)	1.3023	0.10482	0.0753571	1.33399	0.14662	0.255832	0.0243365	0.599703
3-indoxylsulfate (7.71 ppm)	0.770194	0.107584	0.035736	0.788017	0.095985	0.010887	0.0231401	0.707474
4-PY (7.97 ppm)	1.80881	0.0852806	0.5	1.65003	0.162794	0.0742589	-0.0877852	0.0226355
4-PY (8.55 ppm)	0.579881	0.0447677	0.5	0.491123	0.0734897	0.5	-0.153062	0.00789593
N-isovalerylglycine + oxovalerate (0.92 ppm)	14.493	2.11606	0.080651	15.8429	1.65451	0.101612	0.0931454	0.138258
hexanoylglycine + acids (0.88 ppm)	13.1852	2.25839	0.0850078	15.7603	2.11745	0.183157	0.195302	0.020121
DMA	5.02121	0.270374	0.5	5.1146	0.435634	0.17823	0.0185992	0.58877
DMG	1.75932	0.182419	0.5	1.90799	0.216414	0.378742	0.0845045	0.127322
MA	3.01173	0.409458	0.5	2.95216	0.378038	0.5	-0.0197794	0.745656
MNA (8.90 ppm)	0.484184	0.0442491	0.408966	0.368861	0.0624856	0.0801296	-0.23818	0.000396365
MNA (8.97 ppm)	0.464215	0.0394905	0.5	0.353265	0.0571832	0.5	-0.239004	0.000246248
MNA (9.265 ppm)	0.479981	0.0407733	0.293141	0.370403	0.0693569	0.5	-0.228297	0.00122831
MNA-Nox (7.75 ppm)	1.04006	0.0978532	0.165752	0.961849	0.0924937	0.5	-0.0751979	0.0912592
MNA-Nox (8.13 ppm)	0.762064	0.0784537	0.5	0.690235	0.0797346	0.0190889	-0.0942565	0.0649339
MNA-Nox (8.49 ppm)	0.50397	0.0667338	0.5	0.45191	0.0612516	0.162806	-0.103301	0.0941604
MNA-Nox (8.75 ppm)	0.487657	0.0699821	0.337261	0.430635	0.0641275	0.12843	-0.116932	0.0812873
N-carbamoylalanine (3.31 ppm)	9.48783	0.986984	0.255031	8.81028	1.01263	0.248401	-0.0714119	0.159153
N-carbamoylalanine (2.38 ppm)	10.7682	1.45933	0.0726667	10.9823	1.04734	0.345313	0.0198801	0.716198
PAG (7.43 ppm)	1.9133	0.347564	0.5	2.04984	0.300564	0.5	0.0713672	0.371401
TMA	12.1527	3.61516	0.5	11.1271	2.26018	0.286391	-0.084394	0.46518
acetate	3.75741	0.520949	0.0684934	4.36346	1.61107	0.103294	0.161294	0.307255
allantoin	20.1857	1.15973	0.10895	21.0311	1.93552	0.10006	0.0418782	0.275513
ascorbate (4.52 ppm)	5.36804	0.849395	0.5	6.149	5.57111	0.001	0.145484	0.687767
carnitine	5.95324	0.433882	0.5	6.3275	0.538843	0.457878	0.0628674	0.11798
choline	1.97034	0.160457	0.349986	2.02261	0.143547	0.5	0.026529	0.463818
cis-aconitate	8.879	0.840961	0.359662	8.78828	1.01428	0.5	-0.0102171	0.835691
citrate (2.55 ppm)	32.5699	7.42417	0.5	30.0386	6.67651	0.5	-0.0777194	0.444687
citrate (2.69 ppm)	29.8012	7.32127	0.5	27.4007	6.72788	0.5	-0.0805491	0.466615
creatine+creatinine	22.8059	4.23033	0.00590725	24.5936	3.41525	0.5	0.0783888	0.323215
creatine	6.97529	1.98783	0.0293604	6.85055	2.04361	0.367657	-0.017883	0.89456
creatinine	11.1009	0.670958	0.5	12.0646	0.949533	0.5	0.0868121	0.023829
ethanolamine	7.94819	0.4266	0.041647	7.63123	0.632483	0.299945	-0.0398793	0.226289
formate	0.198525	0.0200353	0.473095	0.203759	0.0407709	0.346411	0.0263677	0.733388
fumarate	0.176252	0.0435515	0.233649	0.145148	0.0376277	0.5	-0.176476	0.113291
galactose	0.77444	0.156978	0.0364259	0.717758	0.139137	0.04577	-0.0731909	0.415657
glucose	3.62584	0.342077	0.00137929	3.2601	0.390588	0.281362	-0.10087	0.0461768
glycine	6.09003	0.402228	0.5	5.69727	0.483614	0.0992416	-0.0644915	0.0742507
hippurate (7.55 ppm)	4.63783	1.02949	0.128979	4.32692	0.65415	0.143049	-0.0670381	0.439552
hippurate (7.64 ppm)	2.372	0.467785	0.179417	2.20725	0.318246	0.112937	-0.0694574	0.378931
hippurate (7.84 ppm)	4.92162	1.05448	0.0797992	4.59401	0.668841	0.257325	-0.0665647	0.426549
lactate	6.1629	0.539366	0.326448	7.32258	1.17049	0.200444	0.188171	0.0198197
putrescin	8.91479	0.491819	0.5	9.13409	1.17315	0.068101	0.0245997	0.613112
succinate	10.7732	2.45952	0.5	12.0411	2.66355	0.5	0.11769	0.298291
taurine (3.27 ppm)	25.7651	4.73155	0.5	18.3103	5.54442	0.5	-0.289335	0.00644565
taurine (3.43 ppm)	22.6079	5.50924	0.5	14.649	5.5692	0.5	-0.352043	0.00623489
trigonelline (8.84 ppm)	0.312463	0.0541913	0.0360094	0.272482	0.0457713	0.00448672	-0.127954	0.0995389
trigonelline (9.13 ppm)	0.128078	0.0284157	0.0169536	0.107242	0.0285715	0.0374943	-0.162683	0.130216
multiplet acids (1.6 ppm)	10.6829	2.01003	0.0469566	12.7989	1.68426	0.0901617	0.19807	0.0232303
vinylacetylglycine	3.00272	0.848729	0.00457743	3.59502	0.654832	0.5	0.197255	0.105436

## Sheet: Analog 2
	Saline			Analog 2			Saline/analog2
	Mean	Standard deviation	P-value of the test of normality	Mean	Standard deviation	P-value of the test of normality	%	p-value of t-test
2-OG (2.45 ppm)	11.7561	2.29609	0.443272	11.9564	1.60891	0.232206	0.0170388	0.83086
2-OG (3.01 ppm)	10.2403	2.15371	0.5	10.1034	1.49336	0.405311	-0.0133674	0.875808
2-PY (8.33 ppm)	1.16259	0.0850838	0.278126	0.992053	0.187803	0.127459	-0.146687	0.0403746
3-indoxylsulfate (7.51 ppm)	1.3023	0.10482	0.0753571	1.45917	0.179381	0.5	0.120456	0.051386
3-indoxylsulfate (7.71 ppm)	0.770194	0.107584	0.035736	0.84225	0.148936	0.445499	0.0935553	0.272111
4-PY (7.97 ppm)	1.80881	0.0852806	0.5	1.70961	0.132671	0.5	-0.0548435	0.0929044
4-PY (8.55 ppm)	0.579881	0.0447677	0.5	0.483939	0.0820715	0.5	-0.165452	0.0136172
N-isovalerylglycine + oxovalerate (0.92 ppm)	14.493	2.11606	0.080651	15.3845	2.34066	0.3212	0.0615137	0.415915
hexanoylglycine + acids (0.88 ppm)	13.1852	2.25839	0.0850078	15.2512	3.49952	0.231745	0.156694	0.174925
DMA	5.02121	0.270374	0.5	5.1451	0.455473	0.5	0.0246735	0.511074
DMG	1.75932	0.182419	0.5	1.92787	0.231605	0.156999	0.0958013	0.116007
MA	3.01173	0.409458	0.5	2.91952	0.175368	0.15971	-0.030615	0.532091
MNA (8.90 ppm)	0.484184	0.0442491	0.408966	0.407102	0.0509937	0.5	-0.159199	0.00450343
MNA (8.97 ppm)	0.464215	0.0394905	0.5	0.391144	0.0420841	0.5	-0.157407	0.00195231
MNA (9.265 ppm)	0.479981	0.0407733	0.293141	0.412541	0.047653	0.248852	-0.140506	0.00675146
MNA-Nox (7.75 ppm)	1.04006	0.0978532	0.165752	0.968962	0.0900427	0.0992897	-0.0683586	0.129299
MNA-Nox (8.13 ppm)	0.762064	0.0784537	0.5	0.724756	0.0623279	0.0369648	-0.0489572	0.277457
MNA-Nox (8.49 ppm)	0.50397	0.0667338	0.5	0.457789	0.0478983	0.360511	-0.0916351	0.107358
MNA-Nox (8.75 ppm)	0.487657	0.0699821	0.337261	0.434168	0.0536479	0.5	-0.109686	0.08515
N-carbamoylalanine (3.31 ppm)	9.48783	0.986984	0.255031	9.06048	1.19037	0.5	-0.0450417	0.428764
N-carbamoylalanine (2.38 ppm)	10.7682	1.45933	0.0726667	10.9185	1.54033	0.246905	0.0139624	0.836061
PAG (7.43 ppm)	1.9133	0.347564	0.5	2.03613	0.444079	0.143328	0.0642032	0.532613
TMA	12.1527	3.61516	0.5	10.2199	1.26742	0.5	-0.15904	0.142284
acetate	3.75741	0.520949	0.0684934	4.38432	1.57776	0.00558038	0.166848	0.311695
allantoin	20.1857	1.15973	0.10895	21.2719	1.61291	0.00553218	0.0538088	0.134415
ascorbate (4.52 ppm)	5.36804	0.849395	0.5	3.77806	0.983197	0.0169309	-0.296194	0.00279548
carnitine	5.95324	0.433882	0.5	6.11262	0.734756	0.307756	0.0267731	0.598472
choline	1.97034	0.160457	0.349986	2.05254	0.216659	0.00713453	0.0417226	0.38771
cis-aconitate	8.879	0.840961	0.359662	9.01416	1.0817	0.5	0.0152224	0.776259
citrate (2.55 ppm)	32.5699	7.42417	0.5	31.7371	9.19428	0.422076	-0.025571	0.838591
citrate (2.69 ppm)	29.8012	7.32127	0.5	28.801	9.4035	0.5	-0.0335627	0.80884
creatine+creatinine	22.8059	4.23033	0.00590725	23.7818	4.97727	0.461907	0.0427925	0.665675
creatine	6.97529	1.98783	0.0293604	6.74205	2.0086	0.174554	-0.0334377	0.809055
creatinine	11.1009	0.670958	0.5	11.4945	1.17469	0.331498	0.0354542	0.417414
ethanolamine	7.94819	0.4266	0.041647	7.74883	0.531356	0.5	-0.0250825	0.403945
formate	0.198525	0.0200353	0.473095	0.204783	0.017159	0.176869	0.0315253	0.485894
fumarate	0.176252	0.0435515	0.233649	0.166639	0.0289965	0.340399	-0.0545428	0.583492
galactose	0.77444	0.156978	0.0364259	0.806038	0.258537	0.5	0.0408009	0.766969
glucose	3.62584	0.342077	0.00137929	3.48598	0.392244	0.5	-0.0385734	0.43971
glycine	6.09003	0.402228	0.5	6.18477	0.580027	0.5	0.0155562	0.701486
hippurate (7.55 ppm)	4.63783	1.02949	0.128979	4.85716	1.05945	0.5	0.0472914	0.664856
hippurate (7.64 ppm)	2.372	0.467785	0.179417	2.46535	0.492214	0.5	0.0393568	0.688601
hippurate (7.84 ppm)	4.92162	1.05448	0.0797992	5.0925	1.07381	0.5	0.0347203	0.739912
lactate	6.1629	0.539366	0.326448	7.12201	0.881404	0.5	0.155627	0.0205871
putrescin	8.91479	0.491819	0.5	8.54429	0.589441	0.5	-0.0415609	0.176635
succinate	10.7732	2.45952	0.5	12.5322	3.53098	0.5	0.163273	0.254697
taurine (3.27 ppm)	25.7651	4.73155	0.5	20.7135	8.52347	0.0931321	-0.196061	0.163025
taurine (3.43 ppm)	22.6079	5.50924	0.5	17.1969	8.94535	0.0532429	-0.239344	0.161874
trigonelline (8.84 ppm)	0.312463	0.0541913	0.0360094	0.309992	0.0661332	0.5	-0.00790713	0.93333
trigonelline (9.13 ppm)	0.128078	0.0284157	0.0169536	0.125038	0.0349618	0.5	-0.0237363	0.845292
multiplet acids (1.6 ppm)	10.6829	2.01003	0.0469566	12.3566	2.922	0.314841	0.156669	0.192872
vinylacetylglycine	3.00272	0.848729	0.00457743	3.49351	1.05865	0.121987	0.163448	0.305546

## Sheet: Analog 3
	Saline			Analog 3			Saline/analog3
	Mean	Standard deviation	P-value of the test of normality	Mean	Standard deviation	P-value of the test of normality	%	p-value of t-test
2-OG (2.45 ppm)	11.7561	2.29609	0.443272	11.8782	2.1347	0.0836111	0.0103915	0.903304
2-OG (3.01 ppm)	10.2403	2.15371	0.5	10.469	1.96482	0.125041	0.0223281	0.806952
2-PY (8.33 ppm)	1.16259	0.0850838	0.278126	1.09801	0.0977702	0.5	-0.0555501	0.132831
3-indoxylsulfate (7.51 ppm)	1.3023	0.10482	0.0753571	1.34357	0.0994202	0.294448	0.0316857	0.378368
3-indoxylsulfate (7.71 ppm)	0.770194	0.107584	0.035736	0.810072	0.0750019	0.5	0.0517766	0.350512
4-PY (7.97 ppm)	1.80881	0.0852806	0.5	2.01666	0.129568	0.07828	0.114909	0.000663939
4-PY (8.55 ppm)	0.579881	0.0447677	0.5	0.632635	0.0476531	0.195655	0.0909734	0.0200791
N-isovalerylglycine + oxovalerate (0.92 ppm)	14.493	2.11606	0.080651	16.0557	1.39494	0.5	0.107827	0.0694285
hexanoylglycine + acids (0.88 ppm)	13.1852	2.25839	0.0850078	15.3614	1.91085	0.386269	0.165048	0.032233
DMA	5.02121	0.270374	0.5	5.61792	0.461234	0.5	0.118839	0.00316776
DMG	1.75932	0.182419	0.5	1.85337	0.203163	0.462442	0.0534571	0.290582
MA	3.01173	0.409458	0.5	3.0156	0.367372	0.406372	0.00128417	0.98251
MNA (8.90 ppm)	0.484184	0.0442491	0.408966	0.486982	0.0402731	0.401234	0.00577991	0.884073
MNA (8.97 ppm)	0.464215	0.0394905	0.5	0.47031	0.0431927	0.5	0.01313	0.74573
MNA (9.265 ppm)	0.479981	0.0407733	0.293141	0.489696	0.0469924	0.304634	0.0202391	0.627562
MNA-Nox (7.75 ppm)	1.04006	0.0978532	0.165752	0.972387	0.0848162	0.258134	-0.0650654	0.116106
MNA-Nox (8.13 ppm)	0.762064	0.0784537	0.5	0.792283	0.0971568	0.5	0.0396538	0.454486
MNA-Nox (8.49 ppm)	0.50397	0.0667338	0.5	0.510563	0.0621735	0.5	0.0130823	0.821778
MNA-Nox (8.75 ppm)	0.487657	0.0699821	0.337261	0.48491	0.0635848	0.5	-0.00563379	0.927815
N-carbamoylalanine (3.31 ppm)	9.48783	0.986984	0.255031	9.49887	0.890823	0.5	0.00116408	0.979335
N-carbamoylalanine (2.38 ppm)	10.7682	1.45933	0.0726667	11.8545	1.25358	0.218113	0.100877	0.091418
PAG (7.43 ppm)	1.9133	0.347564	0.5	2.57643	0.658507	0.233709	0.346591	0.0140069
TMA	12.1527	3.61516	0.5	11.7803	2.0692	0.5	-0.0306462	0.78142
acetate	3.75741	0.520949	0.0684934	3.42915	0.639141	0.0502427	-0.0873624	0.22479
allantoin	20.1857	1.15973	0.10895	22.4472	1.91579	0.5	0.112031	0.00612553
ascorbate (4.52 ppm)	5.36804	0.849395	0.5	4.7048	0.769939	0.5	-0.123554	0.0841021
carnitine	5.95324	0.433882	0.5	6.06654	0.386377	0.099549	0.019032	0.545255
choline	1.97034	0.160457	0.349986	1.96994	0.108364	0.5	-0.000203417	0.994859
cis-aconitate	8.879	0.840961	0.359662	8.48105	0.566992	0.5	-0.0448187	0.232832
citrate (2.55 ppm)	32.5699	7.42417	0.5	29.4342	4.66989	0.104895	-0.096277	0.275803
citrate (2.69 ppm)	29.8012	7.32127	0.5	26.2199	4.80335	0.0935768	-0.120174	0.214784
creatine+creatinine	22.8059	4.23033	0.00590725	24.9043	2.18401	0.177421	0.0920101	0.185933
creatine	6.97529	1.98783	0.0293604	7.34328	1.24905	0.5	0.0527558	0.62724
creatinine	11.1009	0.670958	0.5	11.6863	0.850574	0.5	0.0527336	0.105613
ethanolamine	7.94819	0.4266	0.041647	8.37019	0.55531	0.126855	0.053093	0.0738696
formate	0.198525	0.0200353	0.473095	0.199188	0.0204191	0.5	0.00334114	0.942358
fumarate	0.176252	0.0435515	0.233649	0.151465	0.0442778	0.460592	-0.140635	0.223031
galactose	0.77444	0.156978	0.0364259	0.577861	0.18363	0.263524	-0.253834	0.0193919
glucose	3.62584	0.342077	0.00137929	3.20667	0.447733	0.5	-0.115606	0.0310812
glycine	6.09003	0.402228	0.5	5.87398	0.427401	0.5	-0.0354764	0.259637
hippurate (7.55 ppm)	4.63783	1.02949	0.128979	3.98664	0.970361	0.127161	-0.140408	0.16279
hippurate (7.64 ppm)	2.372	0.467785	0.179417	2.05748	0.448346	0.186866	-0.132599	0.142201
hippurate (7.84 ppm)	4.92162	1.05448	0.0797992	4.31116	0.96302	0.288334	-0.124037	0.193316
lactate	6.1629	0.539366	0.326448	6.85324	0.620442	0.5	0.112016	0.0162827
putrescin	8.91479	0.491819	0.5	8.72576	0.687326	0.5	-0.021204	0.489384
succinate	10.7732	2.45952	0.5	9.26736	1.31359	0.5	-0.139778	0.110142
taurine (3.27 ppm)	25.7651	4.73155	0.5	24.1461	4.52237	0.5	-0.0628362	0.444285
taurine (3.43 ppm)	22.6079	5.50924	0.5	20.5084	4.80653	0.421034	-0.0928667	0.376046
trigonelline (8.84 ppm)	0.312463	0.0541913	0.0360094	0.262914	0.0586391	0.332597	-0.158574	0.065466
trigonelline (9.13 ppm)	0.128078	0.0284157	0.0169536	0.106238	0.034679	0.358053	-0.170522	0.14151
multiplet acids (1.6 ppm)	10.6829	2.01003	0.0469566	12.5214	1.59537	0.5	0.172095	0.0367355
vinylacetylglycine	3.00272	0.848729	0.00457743	3.52682	0.485649	0.5	0.174542	0.111719

## Sheet:  Correlation coefficients
	ADIPOSE TISSUE AND LIVER WEIGHTS AFTER 2-WEEK ADMINISTRATION OF LIPIDIZED PrRP ANALOGS														METABOLIC PARAMETERS AFTER 2-WEEK ADMINISTRATION OF LIPIDIZED PrRP ANALOGS
	Body Weight		BAT		SCAT		VAT		Periren		Total		Liver		glc		insulin		leptin		FFA		triglycerides
	correlation coef.	p-value of correl. coef.	correlation coef.	p-value of correl. coef.	correlation coef.	p-value of correl. coef.	correlation coef.	p-value of correl. coef.	correlation coef.	p-value of correl. coef.	correlation coef.	p-value of correl. coef.	correlation coef.	p-value of correl. coef.	correlation coef.	p-value of correl. coef.	correlation coef.	p-value of correl. coef.	correlation coef.	p-value of correl. coef.	correlation coef.	p-value of correl. coef.	correlation coef.	p-value of correl. coef.
2-OG (2.45 ppm)	-0.272658	0.102534	0.102534	0.102534	-0.254287	0.128821	0.211779	0.208276	-0.223095	0.184423	-0.135757	0.423043	-0.172218	0.308086	0.316874	0.0560194	0.0560194	0.414654	0.125188	0.460355	-0.377787	0.0211507	0.0354654	0.834925
2-OG (3.01 ppm)	-0.205633	0.222092	0.222092	0.222092	-0.273757	0.101101	0.22519	0.18023	-0.188274	0.264451	-0.131576	0.437594	-0.122592	0.46978	0.361435	0.0279514	0.0279514	0.736859	0.127563	0.45182	-0.356125	0.0305134	0.0688905	0.685372
2-PY (8.33 ppm)	0.576134	0.000190329	0.000190329	0.000190329	0.375283	0.0220923	-0.167736	0.321034	0.522221	0.000915331	0.337169	0.0412791	0.481907	0.00252665	0.134106	0.428755	0.428755	0.000163934	0.372639	0.0231241	0.359969	0.0286405	0.505377	0.00142028
3-indoxylsulfate (7.51 ppm)	-0.000124506	0.999416	0.999416	0.999416	0.176524	0.295961	0.0193946	0.90929	0.0271795	0.873132	0.151904	0.36945	0.0275426	0.871451	-0.0994119	0.55828	0.55828	0.300386	-0.00966366	0.954732	0.015437	0.927745	0.11494	0.498148
3-indoxylsulfate (7.71 ppm)	0.0580628	0.732841	0.732841	0.732841	0.207826	0.217092	0.02875	0.865866	0.117286	0.48936	0.204239	0.225311	0.0816535	0.630918	-0.134783	0.426409	0.426409	0.519231	0.0188331	0.911906	0.167604	0.321421	0.168464	0.318908
4-PY (7.97 ppm)	0.50469	0.00144526	0.00144526	0.00144526	0.28281	0.0898782	0.207455	0.217933	0.325114	0.0495973	0.417817	0.0100776	0.383132	0.0192518	0.145239	0.391063	0.391063	0.0371546	0.242241	0.148588	0.234139	0.163074	0.450588	0.00513202
4-PY (8.55 ppm)	0.629855	2.9532e-05	2.9532e-05	2.9532e-05	0.341885	0.0383496	0.148034	0.381909	0.523339	0.000888313	0.478032	0.00276811	0.490983	0.00203181	0.244855	0.14412	0.14412	0.000674214	0.49447	0.0018656	0.425496	0.00865328	0.653907	1.13906e-05
N-isovalerylglycine + oxovalerate (0.92 ppm)	-0.371212	0.0236975	0.0236975	0.0236975	-0.383246	0.019213	0.108828	0.521418	-0.504314	0.0014591	-0.349794	0.0338173	-0.25918	0.121375	-0.249237	0.136856	0.136856	0.0300864	-0.481852	0.00252994	-0.290045	0.0816184	-0.312309	0.0598525
hexanoylglycine + acids (0.88 ppm)	-0.469529	0.00336966	0.00336966	0.00336966	-0.394642	0.015643	0.0729087	0.668042	-0.583476	0.000150399	-0.407854	0.0122191	-0.365073	0.0263005	-0.316528	0.0563034	0.0563034	0.00276087	-0.526027	0.000826225	-0.365905	0.0259346	-0.405057	0.0128852
DMA	0.141411	0.403801	0.403801	0.403801	0.122268	0.470963	-0.00425889	0.980042	0.0105337	0.950661	0.0986784	0.561202	0.260593	0.119287	-0.180919	0.283905	0.283905	0.875959	-0.178607	0.290207	0.0457138	0.788189	0.00755316	0.964611
DMG	-0.312599	0.0596034	0.0596034	0.0596034	-0.605726	7.10967e-05	0.0955059	0.57392	-0.393406	0.0160009	-0.500756	0.00159598	-0.218375	0.194127	0.0267371	0.875181	0.875181	0.100445	-0.385052	0.0186055	-0.331828	0.0448132	-0.151231	0.371598
MA	-0.15619	0.355934	0.355934	0.355934	-0.185114	0.272697	-0.0675717	0.691095	-0.127878	0.450695	-0.182898	0.27858	-0.0562189	0.741029	-0.285401	0.0868494	0.0868494	0.510229	-0.291342	0.0802022	-0.0751826	0.65831	-0.0974202	0.56623
MNA (8.90 ppm)	0.755354	6.54633e-08	6.54633e-08	6.54633e-08	0.504298	0.0014597	0.0641836	0.705874	0.62061	4.17099e-05	0.584072	0.000147514	0.608839	6.37339e-05	0.182456	0.279765	0.279765	2.64469e-05	0.479489	0.00267504	0.496127	0.00179091	0.533187	0.00067919
MNA (8.97 ppm)	0.760984	4.57568e-08	4.57568e-08	4.57568e-08	0.53607	0.000626877	0.0482649	0.776661	0.631272	2.79828e-05	0.597195	9.53788e-05	0.599483	8.82228e-05	0.153686	0.363793	0.363793	5.46021e-05	0.459868	0.00418841	0.520897	0.000948269	0.510122	0.0012578
MNA (9.265 ppm)	0.765851	3.33063e-08	3.33063e-08	3.33063e-08	0.539996	0.000561423	0.037031	0.827746	0.651968	1.23379e-05	0.602623	7.91925e-05	0.604685	7.37258e-05	0.171333	0.310617	0.310617	7.28797e-05	0.478902	0.00271222	0.494415	0.00186815	0.516876	0.00105484
MNA-Nox (7.75 ppm)	0.393192	0.0160636	0.0160636	0.0160636	0.0830598	0.625027	-0.347824	0.0349032	0.25832	0.122661	-0.0401605	0.813435	0.39945	0.0143137	-0.210304	0.211537	0.211537	0.0109629	-0.0956533	0.573326	0.266655	0.11063	0.214871	0.201557
MNA-Nox (8.13 ppm)	0.498498	0.00168863	0.00168863	0.00168863	0.134442	0.427589	-0.120786	0.476396	0.318851	0.0544213	0.126278	0.456426	0.39471	0.0156234	-0.0367058	0.829236	0.829236	0.0114179	0.0206495	0.903448	0.345317	0.0363256	0.248113	0.138692
MNA-Nox (8.49 ppm)	0.50288	0.00151297	0.00151297	0.00151297	0.192276	0.254244	-0.190992	0.257488	0.349328	0.0340716	0.145215	0.39114	0.431995	0.00758587	-0.131825	0.436722	0.436722	0.012567	-0.0372203	0.826878	0.324217	0.0502665	0.263279	0.115391
MNA-Nox (8.75 ppm)	0.482592	0.00248591	0.00248591	0.00248591	0.185461	0.271784	-0.214251	0.202893	0.340751	0.0390379	0.125239	0.460171	0.410031	0.0117208	-0.143132	0.398044	0.398044	0.0148557	-0.0443286	0.794468	0.328644	0.0470329	0.258189	0.122857
N-carbamoylalanine (3.31 ppm)	0.567636	0.000248242	0.000248242	0.000248242	0.232715	0.165723	-0.300811	0.0704326	0.450862	0.00510173	0.150217	0.374851	0.586419	0.000136633	0.0417927	0.805994	0.805994	0.00143989	0.204533	0.224628	0.216758	0.197532	0.401527	0.0137698
N-carbamoylalanine (2.38 ppm)	0.267896	0.108919	0.108919	0.108919	0.00412023	0.980691	-0.329056	0.0467407	0.0949835	0.576026	-0.127737	0.451199	0.388869	0.0173746	-0.255489	0.126961	0.126961	0.287231	-0.138149	0.414842	0.0233517	0.890884	0.233487	0.164283
PAG (7.43 ppm)	0.0627539	0.712143	0.712143	0.712143	-0.0311168	0.854936	0.132713	0.433611	-0.0864105	0.611084	0.0315951	0.852731	0.210867	0.210289	-0.142066	0.401605	0.401605	0.951795	-0.103916	0.540498	0.201879	0.230831	0.0723674	0.670367
TMA	0.26789	0.108926	0.108926	0.108926	0.0082808	0.961205	-0.196686	0.243303	0.0746354	0.660647	-0.0606462	0.721418	0.469764	0.00335161	-0.0605081	0.722028	0.722028	0.125721	0.0253703	0.881515	0.175864	0.2978	0.169162	0.31688
acetate	-0.136618	0.420081	0.420081	0.420081	0.0515009	0.762106	-0.211285	0.209365	-0.00394959	0.981491	-0.0783376	0.644897	0.0330358	0.846094	-0.0572607	0.736399	0.736399	0.83907	0.00860312	0.959696	-0.0135223	0.936688	0.0757241	0.656
allantoin	0.0864681	0.610845	0.610845	0.610845	0.268275	0.108399	0.0368994	0.828348	0.00247063	0.988421	0.210547	0.210998	0.114077	0.5014	-0.351049	0.03314	0.03314	0.194828	-0.08827	0.603403	0.0225907	0.89442	0.154171	0.362262
ascorbate (4.52 ppm)	-0.013485	0.936862	0.936862	0.936862	-0.149171	0.378223	-0.0880738	0.604211	-0.0489112	0.773748	-0.174152	0.302601	-0.0594862	0.72654	-0.13996	0.40869	0.40869	0.797609	-0.110959	0.513242	0.209748	0.212774	-0.0835854	0.622831
carnitine	-0.176259	0.296698	0.296698	0.296698	-0.301001	0.0702461	-0.0605849	0.721689	-0.0808436	0.634321	-0.268893	0.107557	-0.198388	0.239166	-0.0825926	0.626982	0.626982	0.317221	-0.13532	0.42455	-0.260494	0.119433	-0.0605136	0.722003
choline	-0.105109	0.535832	0.535832	0.535832	-0.0533602	0.753779	-0.14144	0.403702	-0.0534616	0.753325	-0.133811	0.429783	-0.0295926	0.861972	-0.203044	0.228095	0.228095	0.413865	-0.142533	0.400042	-0.233473	0.164309	-0.0598036	0.725138
cis-aconitate	0.170106	0.314146	0.314146	0.314146	0.259367	0.121098	-0.19678	0.243074	0.298401	0.0728258	0.162656	0.336118	0.152011	0.369106	-0.0563255	0.740555	0.740555	0.530308	0.226745	0.177161	0.026779	0.874987	0.216216	0.198681
citrate (2.55 ppm)	0.0783356	0.644905	0.644905	0.644905	0.113013	0.505425	0.149177	0.378204	0.223657	0.183291	0.22151	0.187643	0.039241	0.817633	0.325432	0.0493615	0.0493615	0.378783	0.3719	0.0234197	-0.0844796	0.619103	0.221193	0.188291
citrate (2.69 ppm)	0.0719679	0.672085	0.672085	0.672085	0.106149	0.531781	0.129429	0.445174	0.221914	0.186818	0.205056	0.223421	0.0359183	0.832847	0.31366	0.0586972	0.0586972	0.38606	0.367799	0.0251167	-0.0876697	0.605878	0.21219	0.207375
creatine+creatinine	-0.138206	0.414645	0.414645	0.414645	-0.0411643	0.808857	-0.0781806	0.645561	-0.271798	0.103665	-0.147737	0.382877	-0.0853969	0.615288	-0.098159	0.563275	0.563275	0.258777	-0.266815	0.110408	-0.121104	0.475228	-0.182938	0.278475
creatine	0.0690678	0.684604	0.684604	0.684604	0.041612	0.806817	-0.00287478	0.986527	-0.0456825	0.788331	0.0183038	0.914372	0.0541532	0.750235	0.187227	0.267163	0.267163	0.729585	-0.0165476	0.922562	-0.00225248	0.989443	-0.00852722	0.960051
creatinine	-0.371174	0.023713	0.023713	0.023713	-0.117188	0.489725	-0.141217	0.404454	-0.432798	0.00746218	-0.286256	0.0858664	-0.222973	0.184669	-0.447003	0.00554289	0.00554289	0.0111008	-0.419726	0.0097061	-0.148553	0.380224	-0.336075	0.0419838
ethanolamine	0.193741	0.250572	0.250572	0.250572	0.2784	0.0952194	0.0409397	0.809881	0.138904	0.412271	0.256349	0.125644	0.192561	0.253526	-0.0820639	0.629197	0.629197	0.971225	0.182918	0.278527	0.145994	0.388576	0.107754	0.525562
formate	-0.00156401	0.99267	0.99267	0.99267	-0.103967	0.540296	0.0222655	0.895931	-0.0746803	0.660455	-0.075339	0.657642	-0.0237651	0.888964	0.116563	0.49206	0.49206	0.946918	-0.0673264	0.692161	-0.137288	0.417783	0.0371704	0.827107
fumarate	0.043074	0.800165	0.800165	0.800165	0.0258917	0.879098	0.12571	0.458471	0.165463	0.327732	0.12801	0.450223	0.0218678	0.89778	0.353601	0.0317976	0.0317976	0.376715	0.323057	0.0511423	-0.202394	0.229618	0.116562	0.492063
galactose	-0.0539351	0.751209	0.751209	0.751209	-0.0583198	0.731703	0.0923941	0.586519	0.124501	0.462837	0.0384801	0.821112	-0.162457	0.336717	0.303052	0.0682632	0.0682632	0.584927	0.179391	0.288059	0.0343651	0.839979	-0.101463	0.550147
glucose	0.260889	0.118854	0.118854	0.118854	0.125955	0.45759	0.0525437	0.757432	0.323781	0.050594	0.202542	0.229271	0.12121	0.474838	0.269366	0.106916	0.106916	0.0700878	0.275828	0.0984444	0.160807	0.341715	0.0361369	0.831844
glycine	0.428981	0.008066	0.008066	0.008066	0.382921	0.019324	-0.0920126	0.588072	0.392913	0.0161457	0.33433	0.0431284	0.480665	0.00260196	0.145786	0.38926	0.38926	0.03403	0.262842	0.116018	0.33015	0.0459721	0.23315	0.164911
hippurate (7.55 ppm)	0.17144	0.310309	0.310309	0.310309	0.233296	0.164638	-0.0534341	0.753448	0.193864	0.250265	0.193557	0.251032	0.116885	0.490858	0.138617	0.413246	0.413246	0.444853	0.21642	0.198249	-0.0451247	0.790858	-0.00632016	0.970385
hippurate (7.64 ppm)	0.172167	0.308232	0.308232	0.308232	0.226887	0.176882	-0.0396812	0.815623	0.191134	0.257129	0.19506	0.247299	0.113175	0.504814	0.141876	0.40224	0.40224	0.424874	0.220201	0.190331	-0.0419563	0.80525	-0.00647251	0.969672
hippurate (7.84 ppm)	0.203556	0.226898	0.226898	0.226898	0.263838	0.114592	-0.0569953	0.737578	0.22124	0.188195	0.221518	0.187627	0.146871	0.385703	0.135999	0.42221	0.42221	0.3806	0.245534	0.142977	-0.0285756	0.866672	0.034966	0.837218
lactate	-0.475154	0.00296031	0.00296031	0.00296031	-0.269533	0.106691	0.0183131	0.914329	-0.503372	0.0014943	-0.326902	0.0482852	-0.298365	0.0728612	-0.158035	0.350208	0.350208	0.00427957	-0.359875	0.0286852	-0.29822	0.0730079	-0.215747	0.199682
putrescin	-0.272763	0.102397	0.102397	0.102397	-0.266658	0.110626	-0.254501	0.128488	-0.292443	0.0790145	-0.396053	0.0152425	-0.10775	0.525576	-0.319273	0.0540852	0.0540852	0.397919	-0.400032	0.0141595	-0.0223499	0.895539	-0.230429	0.170037
succinate	-0.148486	0.380442	0.380442	0.380442	-0.00272382	0.987235	-0.163535	0.333476	0.0113948	0.946633	-0.0937648	0.580954	-0.02305	0.892285	0.0888834	0.600879	0.600879	0.681653	0.00820312	0.961568	-0.152907	0.36626	-0.045702	0.788243
taurine (3.27 ppm)	0.451836	0.00499533	0.00499533	0.00499533	0.499281	0.00165598	0.139425	0.410502	0.53539	0.000638885	0.586777	0.000135039	0.252121	0.132223	0.454351	0.00472936	0.00472936	0.0263619	0.586466	0.000136425	0.302691	0.0686088	0.51278	0.00117415
taurine (3.43 ppm)	0.438703	0.00660448	0.00660448	0.00660448	0.494663	0.00185677	0.146671	0.386359	0.538503	0.000585559	0.587059	0.000133795	0.220148	0.190441	0.448343	0.00538617	0.00538617	0.0288061	0.584091	0.000147421	0.295686	0.0755968	0.500275	0.00161534
trigonelline (8.84 ppm)	0.17411	0.30272	0.30272	0.30272	0.0878179	0.605267	0.0625692	0.712954	0.291822	0.0796825	0.178751	0.289811	0.0344409	0.839631	0.337627	0.0409868	0.0409868	0.153041	0.261793	0.117535	-0.0302219	0.859066	0.0574124	0.735726
trigonelline (9.13 ppm)	0.164816	0.329651	0.329651	0.329651	0.0288516	0.865396	0.0996248	0.557434	0.266178	0.111294	0.149663	0.376634	0.0176131	0.917592	0.364796	0.0264231	0.0264231	0.17052	0.234588	0.162245	-0.059037	0.728527	0.0160921	0.924688
multiplet acids (1.6 ppm)	-0.473853	0.00305093	0.00305093	0.00305093	-0.343272	0.0375209	0.0675755	0.691078	-0.566077	0.000260439	-0.366558	0.0256503	-0.348182	0.0347037	-0.337294	0.0411992	0.0411992	0.00214615	-0.509991	0.00126206	-0.318322	0.0548456	-0.377181	0.0213755
vinylacetylglycine	-0.444665	0.0058259	0.0058259	0.0058259	-0.230617	0.169679	0.107325	0.52722	-0.507925	0.00133086	-0.248759	0.137634	-0.3119	0.0602059	-0.287137	0.0848646	0.0848646	0.00425317	-0.385904	0.0183248	-0.234768	0.161914	-0.30906	0.0627057
